# Supplementary material for: Genome-wide survey and characterization of microsatellites in cashew and design of a web-based microsatellite database: CMDB
Source: Front Plant Sci. 2023 Aug 21;14:1242025. doi: 10.3389/fpls.2023.1242025 (PMC10475544; doi:10.3389/fpls.2023.1242025)
Supplement: Supplementary file 1 [file Table_1.xlsx]

## Sheet: Legend
Supplementary Material
Genome-wide survey and characterization of microsatellites in cashew and design of a web-based microsatellite database: CMDB
Siddanna Savadi*#1, Muralidhara B. M2., V. Venkataravanappa 2., J.D. Adiga1
1ICAR- Directorate of Cashew Research (DCR), Puttur- 574 202, D.K., Karnataka, India
2ICAR-Indian Institute of Horticultural Research (IIHR), CHES, Chettalli, Kodagu, Karnataka, India
* Correspondence: Corresponding Author: siddannasavadi@gmail.com
Supplementary Table 1 Details of the SSRs mined from the draft genome of cashew through in silico mining

## Sheet: Supplementary Table 1
Scaffold	Forward primer	Reverse primer	PCR Product size
scaffold00001	GTGATAGGGCAGGCTCACTC	GTCATGCTTCGCCGTTCTTC	158
scaffold00001	CACTCACCTACGCTCTTGCA	CGCTATCGCTCTTCGCCTAA	151
scaffold00001	ACCGGGCGTGCTATATGAAG	TCTTCTTTCCAGTTCGCCCC	147
scaffold00001	ACGGCATGAGTTGGTTGGAT	GGCACCGAGCTTAGTTCCAT	294
scaffold00001	AACAAATACCTGGGCTGGGG	TACCTCCCCAACCACACACT	214
scaffold00001	GGAGCGCTCTATATGACCGG	GCCGCATGAACAATGGATCC	152
scaffold00001	GTTCGGCTGAGATCTTGCCT	CTCGGCTTTGACTTCCCCTT	255
scaffold00001	TGGCCTTCATGAAAACCCGA	CCCATCCGTTAGCTTGGACA	142
scaffold00001	TTTGGATGATCCGATGGGCT	GGCTTGGGCTAAGTCTAAGCA	235
scaffold00001	GCTATGTTGGTGGCAATGCA	TGGCCTCACAGTTGTCATCG	287
scaffold00001	AATGCCAGTCATCCGAAGCA	CACTGTTGCCCTTGCTTGTC	253
scaffold00001	ATTTCCACACCACCCTCACC	GCGATCAGACAAGTTACCAGC	299
scaffold00001	GGGATTCGTCCAGTGACAGG	ACAGCGTTCAGTGCTTCAGA	102
scaffold00001	TGGCTGGAACTCAAGCATGA	AATATTGGAGCCCAGGCCAG	103
scaffold00001	AAAGCAATGGCAGCCACATG	CCACCACCACAGCAATTGTT	269
scaffold00001	TGGCTCCATTGTTGGCATGA	TGGTACCACCACAAACGCTT	187
scaffold00001	GTGGTGGTAGAAGGGTGCTC	AGGCCCCTATAACAGGCTCA	157
scaffold00001	GTGGTGGTAGAAGGGTGCTC	AGGCCCCTATAACAGGCTCA	157
scaffold00001	CCCAAACACCTCGAGAGTGT	ATGTTTGATGCCGCGACCTA	146
scaffold00001	ATTCCTGCTGTTCTCCCTGC	TTCCTCCCATTGCTTTCGCT	184
scaffold00001	CCACCTACCAGAGCCAACTG	TGACGACACGACTGGTTCAG	109
scaffold00001	TCAATTTGCTTGCACCGCAA	GACGTGAACGCTTGCTCATC	189
scaffold00001	TGAACTGGGGTTTTGTGGCT	GAACACTCACCTCCGCAAGA	105
scaffold00001	CATCTACGGCTAAGCTGGCA	CTTCGCAGAGAGGAGATGGC	108
scaffold00001	GCCCCTTGATTCACGTCTGA	TGTGAATGAGCCCTTGCCAT	118
scaffold00001	AGATTGGACTCCCTCTCCCC	AGCCGAGAAATTGACCTGCA	285
scaffold00001	TTTCGACGTGGCTCATTTGC	TGATCCATTTCCAGTGGCCC	103
scaffold00001	TGTCAATTCATGCTGCTGCG	AACGGCCCCAGATTTGTAGG	109
scaffold00001	GAGATGGCCAGATCTGACCG	ACGGAGGCAAGTGATCGTTT	127
scaffold00001	GCTATGCTGCAGCGAGAAAC	AGCTGCATGAATGGACACCA	292
scaffold00001	CACCTGTAGGGAGCCATTGG	ACGACGAACAAGGTCAGTGG	103
scaffold00001	GCCAATGCCCAAAGTGAAGC	TCTGTGGACTTGTGCTGCTC	136
scaffold00001	CGCATGACAAACAGCTGCTT	GATTGCAGGGTCCAACTCCA	177
scaffold00001	GAGAGGGAACACAAGCGGAA	CATCTCTTTGGTGCTGCTGC	220
scaffold00001	ATCTGCCAGACCCGAAAGTG	ATCTACCCAGAAGCCTCCGT	255
scaffold00001	TAGAAGCGTCGATTCCGAGC	CGACGTCATTTCGTTGTCCG	178
scaffold00001	ACCAGATTGTGCACACCCTT	AGCTGGAATCACTTGTGCGT	104
scaffold00001	GTACACCCAGGGGAATGTGG	TCAACCTGCTGCTGCTTTTC	107
scaffold00001	CACCCGCGTCTTTGTTAAGC	TCAGAGCCAATTTCCGCCAT	166
scaffold00001	CTTGCGTTGTAGTCCCGAGT	TAAGAGCTTTGGGGCACACT	266
scaffold00001	CCCCATGAAGTACCGCATGA	GGGTCCATCGGATCATGGTT	174
scaffold00001	AAACAGAAGATCCGGCTGCA	AATGGCGGAGGAGACGAAAG	122
scaffold00001	ACACATCGCAGTGCAGAAGA	CCACACACACACACACACAC	109
scaffold00001	AGTATTCGCTTGGTGGTGCA	ATTCCTGGAGTGCTCTTGCC	139
scaffold00001	TGCTGCACAGAGAGACTTGG	AGGAAGATTTGCCTGCAGCT	260
scaffold00001	CTGCCCGTGTCTGGTATCTG	GTGCAAGAAGCTTCCCGTTG	200
scaffold00001	GTGGTGGGGTTGGAAGAGTT	CTCGTTAGATCCCCGACAGC	165
scaffold00001	TCGCTGACATAACACCCACC	TAGGGTTTGAGGCAGCCATG	152
scaffold00001	CACGTGCTGCTCTTTCCATG	TCGTCCCTCATCCTCCCTTT	124
scaffold00001	CATTGCCTCCTCTGCCTGAA	ACTGACTCCTGTTGCTGCTC	280
scaffold00001	CATTGCCTCCTCTGCCTGAA	ACTGACTCCTGTTGCTGCTC	280
scaffold00001	AAGAAAACGATATGGCGCGC	GGAGTGCGAAAGAAGTGGGA	195
scaffold00001	TGGCGTTACAGATCGTAGCC	ATAAGGGGTGGCCATTGCAA	290
scaffold00001	GCATTCTTGGCCGGGTCTAA	CACACACACACACACACACA	110
scaffold00001	TTAGACAAGCTCACGGGCAG	CCATCGTTCAAAGGGGGTCA	299
scaffold00001	AGGCTGAACACTGCACCTTT	GGTTTGTTGTCGCAAAACAGC	255
scaffold00001	CACGGAGTCGGTCAAGTTCA	TGGTCATGGCGCTTTCTCTT	276
scaffold00001	GCGTGGAGGTTAGGAGATGG	GGCCTTTCTTTCCTGGTCCA	120
scaffold00001	AGGGAATTTCGGACCCACAC	CATTTGGGCTTCGTGCATGT	122
scaffold00001	TCCCTTACCCCCACTCAAAT	TGAGTCTTGGAGTTGAGAGCA	188
scaffold00001	AGCCCGAACATAAGTTGGCA	AACTTCGACCAGGCCTTGTT	299
scaffold00001	AGGCGCTCATAATGGCCTTC	AGGACTGTGGCGTTTTCCAA	117
scaffold00001	CCCAGCTGACAAGGACAGTT	CCCCAAGGAATGTGGAGCAT	212
scaffold00001	ATGGACCGCTTACTTCCAGC	TCGTCTTAGCTCGAGCCAAC	296
scaffold00001	CCACCTGATTGGATTGGGCA	TGGTTGCCTTAGCCATCGAA	163
scaffold00001	AGCGACTGTCCGACAAAACA	TGCTAAAACAGTCTTACATTGA	184
scaffold00001	ACTGGTCAGGGCATGCATAC	CAGCAGGGGTCAGTTAGCAA	299
scaffold00001	TCACACGGCTTCATTGACGA	GCTATCTACCAACCGCACCA	168
scaffold00001	GGCGTCCTCTTTTGAGCTGA	ATTTTCCGGGCCTGAATGGT	226
scaffold00001	CGAAGGTGTCGGTGTGAAGA	CGGTGATGGTTGCTCTCCTT	297
scaffold00001	CGTGCATCACTTGACCTTGC	TAAAGCGGCCTTCAACCCAT	235
scaffold00001	GGGCATATGGTCAAATGGCC	CCAGAAGAAGACGACTGGGT	120
scaffold00001	TGCGTGATTGGGTGCAAAAC	TCACCGTCCAAAAATTTCAGGT	145
scaffold00001	TTGGAACCACAACCCCGAAA	TGCTGGTGCTGAAAGGTCAA	204
scaffold00001	AAAGCCCAAACTCCCTACCG	GAACGAGGAGGCCAGATCTG	290
scaffold00001	GGCTTCTTGTCCGTCGTACA	TCCTTCTTCCGCGATATGGC	111
scaffold00001	AACTTGGAGGGTGGGACTTTG	AACCTTGGGTGGGAAAAGGG	100
scaffold00001	GGTCGGCGATTGAAGCTTTC	TCTCGCTACTGTGGCAACTG	110
scaffold00001	TGAGCTAGCTGGCTGGATTG	TCAAAGCAAGGGAAGCTGGA	215
scaffold00001	TGCCCCAGTAGCAAGTGATG	GCTTGGTTGCCTAATGGGGA	210
scaffold00001	TTTGGGGAGGTTGCTCATCC	GCAGGTGTCATAGCAAGGGT	127
scaffold00001	TCCTTTTGTAGTTCCCTTCCCA	AGTGAACGGGTGGGACTTTG	273
scaffold00001	AAGATGACGTGGCGGATGAG	CTTGCAACGTGTGACCCAAG	295
scaffold00001	CTGGCTATGTCTCCGACGAC	CGTCCACGGAACACCTACAA	164
scaffold00001	CTGGCTATGTCTCCGACGAC	CGTCCACGGAACACCTACAA	164
scaffold00001	GTCACAGCCAAAGCAACTGG	GGTGCCGAGAGTTTCAGTGA	273
scaffold00001	ACTCAGAGCTGCGAGAGAGA	GCCTTCCTGACCTTCACTCC	238
scaffold00001	AATGTGCTGTGGGGTGTTGA	ATTGTTGGGGTTGGTTTCGC	159
scaffold00001	TCAGCGCCTCATCCAATCTC	TCCATGCTTCCGCTTTCACT	136
scaffold00001	TTGTGCATGGAGAGAGAGCC	CTCTGGATTCTTTGGTGGGGA	241
scaffold00001	GAACGATGACTGTGATGCGC	CCCTCCATGTCACGTTCCAA	257
scaffold00001	GCACTTCAGCCTCTTCCCAT	ACTTTGAATCCGAGCTGGCA	170
scaffold00001	AGCACCAACTCACAGAAGAA	AGAGAGAGAGAGAGAGCGACT	136
scaffold00001	AGTCGCTCTCTCTCTCTCTCT	AAGGCATTTTCAAGAATTTCA	233
scaffold00001	CATCGCCAACAGCAAACACA	TTGCTTGGGTTGAGGGAAGT	101
scaffold00001	CATGATGCCACTGGACGAGA	AGTGACCAAGTCTCTTGTGCT	137
scaffold00001	ACACGTTCGTTCTCCCAGTG	GCATGCATGGAAACTGCACA	182
scaffold00001	CTCCCGATGCGTATGTGACA	AGGTGATACGGCAAAGGGTG	220
scaffold00001	GCAGCACAATAACAGAACCCC	GCTGTGTATGAGTCCCTGCT	115
scaffold00001	GTGGAGATCAAGCACACCCA	AAGTTGGACTTGTGGGCAGG	142
scaffold00001	AGGGAGAGGAGAGGAGAGGA	TAGTTGGTTGGTGCAGCCTT	177
scaffold00001	AGGGAGAGGAGAGGAGAGGA	TAGTTGGTTGGTGCAGCCTT	177
scaffold00001	TCTGTTCTCCACGATACGCT	TCAGGAATACCACGTTCCCTC	102
scaffold00001	ACCCATAGTTTGAAGCGGGG	TGGTCGAAAACGGCCACTTA	273
scaffold00001	AACGTCCGAGTACTTGGCTG	AACAAGCTGGTGAGAAGCCA	190
scaffold00001	TGCCAAAGGAAGACGAAGCT	CTCTCTCTTGGTGGTGCCTG	292
scaffold00001	TGTGAAGCCAACCTGAGCAA	TGACCATTTGGCTGCTGGAT	112
scaffold00001	GGATGAGCAGGCTGTATGGG	CTTTGGAATGCAATGGGCCA	231
scaffold00001	CTCAATCCCGTGCTCGTCTT	TGGTTACCGCCATGGATGTC	142
scaffold00001	CACAGAGACACACGTTCGGA	TGAGGACCAACCATCGAACG	239
scaffold00001	CAAGGAGAAGGCTGGTCCAG	ACACCAAGGTTCACCAGCAA	204
scaffold00001	GTCTCCACTCCACTCCAAGC	GATGGAGAGGTGGGAGGACT	124
scaffold00001	CCGTAAGCGTCCAGGAAACT	TTCTCTCAATGTGGACCGGC	188
scaffold00001	TAGGTTGATGCACGTCACCC	CCGTAAGCCCTGCAGAGAAA	294
scaffold00001	AAGCATGATCCAAGCGGTCA	ATGTGGTTGTGCTCGGTTCT	223
scaffold00001	GTTGCATGTGGTGAACTGCA	AACACAAGCCAGCGCAAATT	300
scaffold00001	GCGACACTTATCCATCCCGT	CGATGGGATGGGATGGGATG	227
scaffold00001	AGAGCGAGCCAAGTTTCTTCT	ACTCACGTGGTTTAAATGCCA	216
scaffold00001	TTGCATGCTCAGCAAACGTT	ACGTACGTGTGTGTGTGTGT	102
scaffold00001	CACTCACTGGACCGCTCTTT	TGACAAGCATGCCAGGACAT	181
scaffold00001	ACCACGCATCTCAAGGGATC	AACCTGGACTGGAAGCTGTG	100
scaffold00001	GCCCGTTTCTCTGCTTTTCG	AAAAAGCAAAGTGGGCTGCC	134
scaffold00001	TTGGCACCTTGTTGACTGGA	CGAAGCAGCCCAGACAAGTA	216
scaffold00001	CAGAGTAGAGACCAGGGCCT	TGGGTGGGAACAAGTGCTTT	264
scaffold00001	GGGCAGTCAGGTTTGGGTAA	GGGGGAGCAGACCTAAAACC	285
scaffold00001	AGATTGTGCATCGGTCGTGT	CCCTGTGTGTTCTTGCAAGC	171
scaffold00001	GAAAATCCCCCTGCCTGTGA	CACAGCTGAGATGCACCTGA	203
scaffold00001	CTTTGTGCCACTCCAGGAGT	TCACTTGGTTTGGCTGCTCT	299
scaffold00001	GTACACACACACGCACACAC	AAAGGCAACCCACTGCAAAC	145
scaffold00001	CACGGGTTGTACCAGAACGA	ACAGGTGGATTGGCTAACGG	125
scaffold00001	AGGGTTTGATTGACTGGTCGT	TCCACCATCAGTAGGGTTGT	196
scaffold00001	AAACAGTCTCACGCGAGGTT	GGTAAGAGAAGTCGAGGGCG	195
scaffold00001	AAACAGTCTCACGCGAGGTT	GGTAAGAGAAGTCGAGGGCG	195
scaffold00001	GTCTCATTCGCGACGCTTTC	CTTGCACATGAGAAAGCGCA	174
scaffold00001	GTCTCATTCGCGACGCTTTC	GTGCTTGGCTGCTATTGCTC	202
scaffold00001	AGCCCTTGTGGATCACCTTG	GAACACGCTGTGAACGCAAT	216
scaffold00001	GCAATCAGCACGGCTTGAAA	GTCTTGCCCTCAGTGGACTC	197
scaffold00001	TCGGACCTTTTCACAGGCTC	GCGAAGACTGGGGAACGTTA	120
scaffold00001	TGAATCGCTGGATTGCACCA	TGAGGGCTGTTGGGTTTTGT	119
scaffold00001	ACACCAGATTATCATGCCACA	GCCGAAAAGCTTACCAAGGC	115
scaffold00001	CACATCCATCCTCATCCGCA	GGCTTGTGGGAAGAAAGGGA	111
scaffold00001	TAAAACCGACGGAGGAAGCC	TTCTGAGATTCCGCCAACCC	125
scaffold00001	TGCCACTGACAACGTCATCA	ATCCGACTGTCTTTGCCACC	119
scaffold00001	GCCACCGTCCTCAAAGAACT	ACCCAAATCGACCGGTCTTC	244
scaffold00001	CGGTTGTTGAAGCCGTGTTT	CTTGCCACCTTTCTTGCCAC	131
scaffold00001	CGACCAGAACCATGGTTGGA	GCTGATGGTAGTGGTTGCCT	189
scaffold00001	GTTGCTCAGGGTGCAATTGG	AGCCAACAAACAGGGTGTGA	184
scaffold00001	ACTCGCGGTATGGTTTGGTT	GGCCTCCACGTGAAAGAAGT	194
scaffold00001	AGGTGTGTGTGTGTGTGTGT	ACAACTGCAGCCACTTCAGT	153
scaffold00001	TGGTGACTTGCTCATGGCTT	TGGAAACAAAGCCTCGCTCT	179
scaffold00001	TGCCAGCACAACATGTCTCT	AAAATGGATGCTGCGCAGAC	104
scaffold00001	TGCCAGCACAACATGTCTCT	AAAATGGATGCTGCGCAGAC	104
scaffold00001	AAGGCCTGCTGAACATGGAA	TGCTCTAGTTGCCATCCTGA	193
scaffold00001	AAACCTATCCCATCGCCACC	GGCTCAATGTTGCATACCGC	139
scaffold00001	TCTGGAGGCAATGGAGGAGA	ATGTGGATGGCGAGCTTGAA	169
scaffold00001	ACCGATTCTGGAGTCCTGGA	ATAGGGCAGCCTCTTCTGGA	290
scaffold00001	GCGTTTGGTCCTTTCCAACC	GTTGACAAGAGGTCCCCGTC	221
scaffold00001	CCCAAGCTCAGGTGTGACTT	CAGTGACCTTCTGACGCCTT	280
scaffold00001	AGGGGAAGAGAGAGAGAGCC	TGAGGAGGATAGCAACCCCA	291
scaffold00001	TCCAAAGAGGAAGAAGCATCCC	CATGGCTGCTTGTTCAGAGC	282
scaffold00001	TCCAAAGAGGAAGAAGCATCCC	CATGGCTGCTTGTTCAGAGC	282
scaffold00001	CCATGGCTTGATAGGTTGGGT	TCGGACTGGTCCCTTCTCAT	247
scaffold00001	ACCGTTCAAGTCCGCAGAAT	GTTTGTGTGCACGCTCTCAG	288
scaffold00001	TTTGATGAGGACCCAAGGGC	CCCATCTCCTTTCCCGCTTA	162
scaffold00001	CATGCGAGCGCGGAAAAATA	ACCTACCTCTAGCCATGGCA	273
scaffold00001	TGACGAACTTCAACATCGACG	CCCAATTTTTGTCAACAATTCTGCA	124
scaffold00001	CACTTTGATGGTGGAGATGATCA	AGGCCACCCAATTTATTTGATGA	124
scaffold00001	CTCCAACTGCGACCTCCATT	TGACGGTCCTTAGAGGGAGG	196
scaffold00001	CTCCAACTGCGACCTCCATT	TGACGGTCCTTAGAGGGAGG	196
scaffold00001	GGAGGAGAAGGAGGAGGTGT	GGGGACGAAGAGAAAGGTGG	190
scaffold00001	CAGAAAACCATGGCTGAAGGC	GCACAAGACTATCAGGGGCA	106
scaffold00001	AGGCTGGCCTCCATTTTCTG	TTCTCTGTAGGCCGAACTGG	126
scaffold00001	AAATGGCCACTCCGTTGCTA	TGGTTGATGCGTTGATTGGC	272
scaffold00001	GTGCTGCAAGGAGCTTATGC	CGTGCACTCGGTTTTGATCC	138
scaffold00001	GCCGGCTTTTTGGAAAGGTT	ACCAAAACGCACGTTGAAGG	215
scaffold00001	AAACTTTGCTTCGCCTCTGC	TGGTAATCGCAAGCTTCGGT	107
scaffold00001	ATGAACATGCTGCCAACTGC	AGGAAACATGGACGCCACTT	149
scaffold00001	ATCCCTCATCCATCCCCCAA	GCCCTTGTGTTTGGACGTTC	166
scaffold00001	GGCCATCCATTTGTGCATGT	AGAAACAGGTGGATGAGCTCC	144
scaffold00001	GGAGAGGAGGCCAAACAACA	TCTGATCGCTTTTACCATCGA	300
scaffold00001	GAGCCCGAATACGAACACGA	ATGTTCGTGTTCTGGCTCGT	255
scaffold00001	TAAGAGCGGCCAATCTTGCA	TTGCAGGCCCTCAACTCAAA	145
scaffold00001	ACCAACGGCATTAGGGTAGC	CGGCGAGAGAAAGAAGGCTT	275
scaffold00001	TTTTCCCTCCCCCAACACAC	CGTGGCGGCAATTGATTCAT	258
scaffold00001	TCTTTCAACCACACCCAGGG	TGGGAATAAGTCGTTTGGCCA	213
scaffold00001	TCTCGGTCTTCCCTACTGCT	CCTTATCGGCTTTTTGGGCC	114
scaffold00001	AACGTGTGAGGATGGCCAAT	CAAGTCCCACCTCAACTGCT	100
scaffold00001	TGGCTTCGGAACACTATTGA	CCAGGACTGTCGGAGGAAAC	118
scaffold00001	GGACTCGCATAAGGCCAAATG	AATTTGGTGAGGGGTGGGAG	106
scaffold00001	CAAATTGGACAGCACACCGG	CATGCATGCACACACACACA	209
scaffold00001	CCTCAATTCAACAACGCCCA	TGTCACGGTGAACCCAGATG	152
scaffold00001	CCCAGGCCTTGTTACTGAGG	GGGCTGCTTTGGATTTTGCA	123
scaffold00001	ACATCACATGGCATCACCGT	GTCACCGTCTGTCTTCCGTT	266
scaffold00001	AGCTCAACGACAGAATGCGA	GCATCGATTGGTCCATCCGA	126
scaffold00001	AAACGTGGGACAGTTAGTAAGCT	AACACGTTGGTTTGACCCCT	100
scaffold00001	GTGGGGGCACTTGACTACAA	CACGTTTGTCACACGCCATT	165
scaffold00001	GTGGTAGGGCAAGTGGGAAA	CAGGAGAAGTCGGGCATCAT	201
scaffold00001	ATCCCACCGAACAAACACGA	TGGAATGGGACCCACTACCT	119
scaffold00001	ATTCTTTGTGGCGTGGCATC	AGTTGAACTCTCGCCAGAAGG	100
scaffold00001	TTGTTCTGACACCGAGACGT	TGGGAATAAGTCATTCGGCCC	103
scaffold00001	AGAGAAACGTTGGGTGGGAC	GAAACGGTCTGAGTGGTCCA	106
scaffold00001	ATGGGCAGCAGGAATTCTCC	AAGACAGACATGGAGCCAGC	129
scaffold00001	CCGTCGATCCACCTCTGATG	ATCGCCTCCGTGATTGGTTT	127
scaffold00001	TAGCCATCACAGTCGGGAGA	CCTGTCCCTACTCTCCTGCT	166
scaffold00001	TTAGTTGGCCGGCTTGAACA	CACACAATGGCGACCACATG	260
scaffold00001	TACAAGCTCTCCGACTCCGA	TGCACTTGACATTGCGTTGG	232
scaffold00001	TTTTGGCGCTGAAAGTGTCA	AAGACTTTGATTTGTGTACGCA	100
scaffold00001	GGAATGGCTCTGGCTCTTGT	TCGAAAACGACGACGACAGT	107
scaffold00001	AGCTGCTGGCAAAGTAACCA	TACAGAAGCCAGTGCAGAGC	260
scaffold00001	GACCAAGGAAGTGGACCCAG	CTCTCTCCCTCGGTCACTCA	222
scaffold00001	ACCTGCATGTATTGGGCGAA	ACCTCTACCTGCCACCTCAT	227
scaffold00001	CATTGCCAGTCCCACCTGAA	TGATGGGCACAGTTTTGGGT	225
scaffold00001	TACACAGCCCTACCCCATGA	CGTAGGTGAAGAAAGCGGGT	298
scaffold00001	TGTACAGGTGCGTCGTATGG	TTCTAAGGTCCACACCCGAA	232
scaffold00001	AACTGTAGAGGTGTGCGTGG	GTCCAAGCAGTTGCAATCCG	106
scaffold00001	ACTTCCCCACCACAAGCAAA	TTTCCTCCTCTTCGCCCAAC	103
scaffold00001	CCCTACAGCCACTTGAAGGG	AAGGCATTGGGTGGGCTTTA	223
scaffold00001	GGTGGCACGACAGGTAGAAA	TCATGGCAGCCTATTACGCC	190
scaffold00001	GACCTGACAGTTAGCAAGGGT	GCAATGTCAGTGATGCGCTT	108
scaffold00001	CTCACATGCAGCCCTCATCT	TCTCCACGTTTACCTGTGCC	132
scaffold00001	ACAACTTGGCCTTCACAGGT	AGTGCCAGTGCTGCATACAT	128
scaffold00001	ATCACAATCTTCCACGCGGT	AGCGAAGGTGAAGGTGAAGG	201
scaffold00001	ATCACAATCTTCCACGCGGT	AGCGAAGGTGAAGGTGAAGG	201
scaffold00001	CCACCCGTGTAGTAGCGATC	GTCCCCCATCTTCCTCCTCT	247
scaffold00001	ATGGTCAAGGGTGGGTGTTT	TTCCCGAGACCTGCCAATTC	135
scaffold00001	CTAGTCGAAGGAAGTGGGCG	AGTCCATGGCTTCGACACTG	109
scaffold00001	CAGATGAGGCCAAAACCCCT	TGCTATTCAGGGAGGCAACC	298
scaffold00001	CAGATGAGGCCAAAACCCCT	TGCTATTCAGGGAGGCAACC	298
scaffold00001	ACACCCTCATAAACACAGTAAGA	TCACTTTTGCCAAACTTATCA	165
scaffold00001	GGTGGGAAATAGTCTTTTGGCC	GGGATGAATTTTGAAGGTGGCA	175
scaffold00001	CACACACACACACACACACA	TGTAAAATTGGTGGACCGACT	103
scaffold00001	GTGGGTGCATGCAGACATTG	AATCGGGAAGAAGCCATGGG	141
scaffold00001	CGAGAACAACATCGTCACCG	TTGGCTGGTGCAGAGAAGAG	260
scaffold00001	TGGCCAGCAGGGTCTAGTTA	CCTTCCTTTCCACCACTGCT	133
scaffold00001	GCTCAGCTTCATCCACAGGT	TGGTAGCAGCAATCTGGCAA	153
scaffold00001	GCTGAATGAACCTGGACTGC	TCACCAGGGTTTGCTTAGGC	111
scaffold00001	CAGCAAACATGGGGAAAGGC	TCGAGATGGGAGCAAAACCC	130
scaffold00001	TGTTTTCTGGTCTGTGGGCA	GTGACGGCAATAGCATTGGG	280
scaffold00001	AAAACACAACGTGGAGCTGC	GCCAGTTCAATGCAAAGCCA	220
scaffold00001	AAAACACAACGTGGAGCTGC	GCCAGTTCAATGCAAAGCCA	220
scaffold00001	TCGGCAGCCTTCTCATTGTT	AGAGCACAGAGGTTTCGTGG	137
scaffold00001	GCCACATAGCCTGCCTGTAT	TCGCGCCTTCAAAACTCCTA	185
scaffold00001	TGTGTCTTAGGCCTGCCATG	GGAGGAGAGAAGAGAGCCCA	195
scaffold00001	TATGAAGTCTACGCCGGCAC	GGGAAGGGAAGAGGAGAGGT	123
scaffold00001	TTATTGGCTCCTGCTCTGCC	TCCCAATTGAGAGAACCGCC	274
scaffold00001	TTATTGGCTCCTGCTCTGCC	TCCCAATTGAGAGAACCGCC	274
scaffold00001	ACCTGAGGGGCTTTTTGTTCA	AGCATTTGGGACTGAGGCAA	185
scaffold00002	AAATCCCAGGCTGCTCATGT	GAGATGTGGCAATGCAGCTG	168
scaffold00002	TCTCTCTCCTCGCGCCTTAT	TCCAGAGAGGGTTCCAAGGG	103
scaffold00002	CACAGGAGTGCACAAGGGAA	TGTGGAGAAGCTTCGACCTG	228
scaffold00002	CTCCGTCCCATCCTAGTTGC	TCGGTCGGTGTTCACGATTT	175
scaffold00002	TCCAATGAGCTAAGCTAGAGCA	GCATGCATACACACACACACA	115
scaffold00002	AGCGAACACTACTGTAGCCA	TGGCTAGATCGTTGACTGCT	273
scaffold00002	GGCCTAACGGGTGTCTTTGA	ATCTCAAGCCCCACTTCTGC	266
scaffold00002	CAGACATGACCTGTGCACCT	CAAGAGCTATGCCGTCTCCC	167
scaffold00002	GACCGTGAAGTAGTGGGCAA	TTGAACGGTGAGAGGTTGGG	190
scaffold00002	GTCTCCGTCCCTCTCTTCCT	GCAACTCCCTCCGTTCTTCA	181
scaffold00002	GTCTCCGTCCCTCTCTTCCT	GCAACTCCCTCCGTTCTTCA	181
scaffold00002	TGTGTTCCAGGTATTGCCCC	TAGTGCCCACCTCCTAGACC	265
scaffold00002	GAAGTCCTCCGGCAACATCA	ATTCACTGATCCCGGAACCG	264
scaffold00002	ACTGCAACCATCTCCTCCTC	AGTTTGGTTTCCCTCCCGTG	185
scaffold00002	CTCCTCACAGCACAGTCAGG	CGGGCGGGTGAACTACTATC	140
scaffold00002	AGCACAACAGGTACCCGAAG	TAAGCGCTCCTTACCTCCCT	248
scaffold00002	AGGACACTAGGGACCAAGCT	TTCAGCCCAACAGCATCAGT	217
scaffold00002	ACGGCGGTTACCATTGTTGA	CAGGCCTTTGCAATTCCGTC	266
scaffold00002	CGGAATTGCAAAGGCCTGAC	GTGTGAGAGGAACGCAGGAA	233
scaffold00002	CACGCTCCAGACGAAGACTT	GTGGGAGCCAAAGTTCCACT	193
scaffold00002	CACCACTCCCACATGGTCAA	TCACACCATTTCCCAGGCTC	190
scaffold00002	CCCCACAGTGATCGAACCAT	AGTCGTCTCCGTACAGCTCT	285
scaffold00002	GTCCCTGTACGACTTGTGGG	TGTGTTGTCGTCTGATCGCT	186
scaffold00002	ACGGTGTTTGAGCCCTACTG	GCGGCAGACTCCACACTAAT	280
scaffold00002	CCCCGGAAATTGCTGATGTG	GGTTTGTTGGCCTTGGCTTT	248
scaffold00002	CAACTTTGCTGGTGATGGCC	TCCCGCGCTTTCTCAGATTT	171
scaffold00002	ACACTACGATGTCACCGCTC	CTTTCCGTTGGAAGTTGGCG	224
scaffold00002	ATGGCGTCTCAGACAAGTGG	CGTCCTTCACCTCCTTCCAC	189
scaffold00002	ACCAGGAGAAAATGCAGGCA	GCTCTGCTGCTTTGCCTTTC	113
scaffold00002	GCCCCATGCTTTAAACCAGC	TTGGGCACATGTTTAGGGCA	158
scaffold00002	CCTTACTCCTTGGGTGCTTCA	GGGGTTTTATGGTGGTTGAACG	240
scaffold00002	TCCTGCTGGACCAATGATCG	TGAGGATACGGGGTCACTGT	118
scaffold00002	TACTGGTTTTGCTGGGCCAT	CTGCTGACTTGGGCTTGGAT	194
scaffold00002	ACCAGAAGACCACGCAATGT	AAGACTAAGTTGCTGGGGCC	128
scaffold00002	TGGGTCTGTTTTACCAGCCA	TGCAGCCACACTCCCATTTA	153
scaffold00002	TGTCAATTGCCGACGGAAGA	TTTTGGGCGGCGAAAGAAAG	142
scaffold00002	CTTTCTTTCGCCGCCCAAAA	GGTACCGGGGAAAAGCTACC	185
scaffold00002	GGTAGCTTTTCCCCGGTACC	TGGTCTCATCAGGTCCAGGT	148
scaffold00002	TGCTTTCCTTCCTGTTGCCT	CAGCAACCAACACACATGCA	120
scaffold00002	GGGACAAGTTGCTCAGGACA	GCGGGTCACTGGAGTTGTAA	192
scaffold00002	CCGGGGGAGAACAACTGATT	AGCAGACATCCCATGAAAGCA	152
scaffold00002	TGGATGTCAATGCACGTACGA	AACTCACAGCCCAGCTAACC	297
scaffold00002	TCTCTCTCTCTCTCTCTCTCTCT	AAGCACTTAAGCGCATGCAT	144
scaffold00002	GACATAGCACAAGCACAACCT	GTTTCCCATGCAGAGACGGA	142
scaffold00002	TTCCAGGAGGACTTTGCACC	TCCATTCTGGAAGGGCAGGT	160
scaffold00002	CATCCTGCCTTCCCCTCTTG	GGGTTGTGGACTCTCAGTGG	168
scaffold00002	TTGCCCTCATGGACAGAGAA	GTAACCACGCAAATGCACGT	111
scaffold00002	AACATATGTGAAGGCGCCCA	ATGGGCTTGGAGGAAGAAGC	215
scaffold00002	AGCTCAGTGATGACAACGCA	TCTCAGTGCGTGCAATCCAT	120
scaffold00002	GACACACACACACACACACG	ACACCCCCACCACATTATCT	160
scaffold00002	CGCTAGGGCATTGCTGAAAG	TCGGAGTAAACCCACAGCAC	144
scaffold00002	ACACGCACAGATGGACAAGT	TCAAGTTCAGCCTCTCCCCT	295
scaffold00002	CTGGAACTCTTACACCGGCA	TGTTAGCACTCTGGCATGCA	161
scaffold00002	TGGCAACAGACGTATGGACA	AGGCTGCTAACGCCAGTAAG	240
scaffold00002	CAAATGTTTCGCCAGCCACA	AGCTGCAGGATATCCTCCCA	276
scaffold00002	CCTTGGCTTGGGTAGGGTTT	ACCTTACGACGGATCTTGGC	163
scaffold00002	GGAAAGTCCACCCGTGCATA	TGTGGACCATGTCAACTAGGA	186
scaffold00002	GTGAGCAACCATAACACAGACA	GTGGCATTTTGAAAAAGTGAGCA	109
scaffold00002	GATGATCGCCGCCTTTCCTA	TTGGGTTGGCACCTTCAGTT	103
scaffold00002	ACGCATATGAGGCCCACTTC	GTGGAGAATCAGACAGAGCCA	114
scaffold00002	AATTTTGGCCAACTCACCGC	CGCGTTGAGTTGAAGAAGCC	208
scaffold00002	TTCTCACGCATGCCTGAAGT	TCCCTGGCAGTGCGAATTTA	292
scaffold00002	TTGAATCAATGCCCCCACCA	CGGCTCTGGTTCTTCTGGTT	278
scaffold00002	GTGGGAAATGGTATTTGGCCAG	AGGCTAGAATATGGCATTTGGC	252
scaffold00002	ACTTGAGCAATGCCATGGGA	GACCAGAGGATTGAGGTGTTGA	254
scaffold00002	GAGACAATGAAGGCACGCAC	ATTAAAGGCAGCGGTGGTGT	123
scaffold00002	GCTTCCGCATGTGTTTTTAGC	TCATGGAGCATCTAGGAAAGTGT	162
scaffold00002	GCTAGCAGCCCAAAAACCAC	CTTCGGTGGGATGGAAACGA	209
scaffold00002	TTCGTCGTAAGGTTGAGGGC	GCCGCCAAAGCTTCAAAAGA	286
scaffold00002	TCACTCCCAACAAGAGCGTC	CCTCTTCGATGGGAGATGGC	283
scaffold00002	AGTTGGACCACTGGTTTGCT	TCTTGACCTCACTCTCAAGCC	115
scaffold00002	TGTAGCATGCGTCCATTGGT	GAAATCACGCATGACACGGG	212
scaffold00002	TCTCAGATGAATGGCATACGCT	TACATGCACCCTTGGCAAGA	228
scaffold00002	GTAGGGTATCCAAGCGCCTC	CATCCAAACCACCCCTCTCC	146
scaffold00002	GGAGAGGGGTGGTTTGGATG	CAGGACCACCACCTACCAAC	227
scaffold00002	GGGGAGGAAATGGAGGCATT	CTATGGTCATGGCCATCCCC	141
scaffold00002	TCTTGTGAGCACGTCCGAAA	AGCGCATGAATCCAGGTCAA	153
scaffold00002	TCACTGTTCCTTTGGGGTAGT	TCTCTTTCCCTCTCCAGGCT	140
scaffold00002	TGCCACCATAGCCAACCAAA	GGGAGAGGTCGGTAGATGAGA	257
scaffold00002	TCTCATCTACCGACCTCTCCC	ACCGAAAGCTTGCCAGGATT	116
scaffold00002	CCGACACCCCTAGACGGTTA	GTCCCAAGGCCAGAAAGCTA	119
scaffold00002	GGAGGGGCTTTCGTTGACTT	ATGTTTGTGCGAACTGGTGC	170
scaffold00002	GCTAGCCAGTCCTCTCCACT	GGGTGTCCCAATGCTCTCAA	171
scaffold00002	GCTAGCCAGTCCTCTCCACT	GGGTGTCCCAATGCTCTCAA	171
scaffold00002	GAGCATTGGGACACCCTTGA	AGCCATAAGGGGACTCTGGT	226
scaffold00002	TCGATGGCAAAGACGGCTAA	CCATTTACGGTGGTGGTTGC	222
scaffold00002	ACGTCCCCCAATGAGTAAAACA	TCGCAGATTTTCGCTAATTCT	297
scaffold00002	AGCTGTTTCATCCCCACCTC	TGGCAATCCTTGTGGTTCCA	217
scaffold00002	CGAGCATGCATCCAACCATG	ATCGCATGCAATTGTCGCAT	238
scaffold00002	TACCTGGTCGGCCCTATTCA	GTCTGATCAGCACAGCAGGT	232
scaffold00002	CACGCATCACAATCAGCGTT	AGTTGGTTCGAAGCTGCTGA	123
scaffold00002	GGACCTGAGAAGCCAGACAC	CATGGCTTACATTCGCGACG	114
scaffold00002	GGACTTTGTCCCCGCCTTAA	CGTTGCCAGACAAGTGCTTC	298
scaffold00002	CAGATCAGGCCTCTCCGTTC	CCAAGACCGACCCTTTTCGA	115
scaffold00002	TCAGCAGCTTCGAACCAACT	CCAACTGGCTTCGGCGTATA	123
scaffold00002	GTTAAGACACCGGGGTCCTG	GAGCCAGGACCAAGTGACAA	194
scaffold00002	CTCTAACCGCCTTCCCCAAA	TGATGAGGGCCTGAACAAGC	120
scaffold00002	CACGCATCACAATCAGCGTT	TGGTTCGAAGCTGCTGATGT	120
scaffold00002	TAGCCTCTAACCCCCTTCCG	GGGCCTTAACAAGCCTTTGG	117
scaffold00002	CCTTTCGCTGTCATAGGCGA	GGTAAATTGCAAGGCCGGTG	166
scaffold00002	GGTGCTTCTCTATCGGTGGG	GTCCAAGTTCGTGCGATTCG	293
scaffold00002	ACCTGGGACTATTGCCATAGC	GGGCCAACGAAATCCTACCA	211
scaffold00002	CACCCTTAATTTCCTAGCCAGGT	TACAACGTTCCGCTCACTCC	286
scaffold00002	CACCAGCAGCAAAACCAACA	AATTGACGTCAAAGCCGCTC	299
scaffold00002	ATCTCCACGCGACTTACGTC	TGGAAAACTTTGCCGACAGAC	106
scaffold00002	TCTGCAAATGAGAGTGGCGA	CCTGGGAAGCCTTCAAAGCA	125
scaffold00002	GCTCAACATGGAGTGGGACA	CTCACTTCGCAGCACACCTA	164
scaffold00002	AGGTTGCGAGTTTGGTGACA	AGTCTGAAACAAGCTCGCCT	128
scaffold00002	GTGTGTGTGTGTTCAAAGCGA	TCATGCAGCAACAATTTGGCA	122
scaffold00002	ATTGCCATTTTCTCGCGCTC	TCGTGAGAGAGTTCAGGGGT	103
scaffold00002	CGAGGATTGGCTTAGGGTCA	GGATCCCAGCCAACAGTCAT	131
scaffold00002	CGTCATACACAATCACGCGT	ACTGGCTCCAATCAACTATGCT	180
scaffold00002	AAGGCATACGAACGGAAGCA	GAGTTTGGAGGTTGAGCCGA	253
scaffold00002	AAAGGGTGATGCTAGGACGC	TGTGGCATGTGCATGAGTCT	131
scaffold00002	AACACTTGGAGCATGGTCGT	ACAACCCCGTGCCTACAAAT	116
scaffold00002	AACACTTGGAGCATGGTCGT	ACAACCCCGTGCCTACAAAT	116
scaffold00002	TCAAACGAGACGGGCAAGAA	ATATTGTTTGGCCGCTGGGA	227
scaffold00002	CGCTACTCAGGCGCGTATAT	TTTAAGTGAATCGGCGGCCT	153
scaffold00002	CGGGCAAATGTAGCCTGAGA	TCCACGAGACTCAAAACCGG	235
scaffold00002	ACACACACACACTCACCTGG	CGATTCACGAATCTCCCGGT	229
scaffold00002	AAACGGTAATGGCTGGGAGG	GGGCAAGGCATGATACAGGT	203
scaffold00002	TGGTGAGCTACGGTCAAACA	GGCTCTTAATTTGTGGCCCG	103
scaffold00002	GGTGGAGCTCGATCACCAAA	GCTATGTGAGGCATTGCGGA	115
scaffold00002	TAAGCAGTGGAAAGGGTGGC	AGAGAACCACCGACCTCTCA	199
scaffold00002	TCCTTCCTTTATCAAGCTGCCA	ACTCCAGAAAAGTGAACCCATCA	187
scaffold00002	TGCCGTGAAAGGTGCACTAT	ATTGACTGCTTGCCCACCTC	156
scaffold00002	TGCTTTGAGCTCTCAGGCAT	ACGAATTACCTGAGCTCGCC	196
scaffold00002	GGGATGTGCAATGGAGAGAGA	ACCAAATGCATGCTAGCCCT	230
scaffold00002	GGGACTTCATCTCCAGAGGG	GCATACACACACACACACACA	172
scaffold00002	TGCCCTTACCATTCAGCCAA	GCTCCTTGCACAGTTGTACC	102
scaffold00002	TCAAACCCTTGATCACCTGTCT	ACCTTGGGTTGGAAATAGCCA	238
scaffold00002	GCATGAGCACTCAACAAAGCA	CGGTTCTGAGTGGGTTCTCA	123
scaffold00002	TGTGTGTGTGTGTGTGCATG	ATCGTGCTTATGTGCAGGGT	166
scaffold00002	CCAATTTGGATCACAGTTTGAACC	TTTGAGTTGCATTTGGGGCG	296
scaffold00002	TCGCTGCAGTAACTTGTGCT	CATGTCAGGGCTCACACAGT	285
scaffold00002	TGGGATGCAACAATGGTGGA	GAGCTCAACACCCTACACCC	140
scaffold00002	CCCAGTCTATTGCTGCCACA	ACTCCCAACAGGCCAAAACA	118
scaffold00002	GGAGGTCACCAAACTTCCGT	CCAGCATACCTTTGCCCTCA	190
scaffold00002	TGACTACAATTGCATCGGAGA	AGACGAGGAGAAAATAATGGGT	214
scaffold00002	GGCCAAATTCCCCTTACCCA	AAGTTGTTGGACCGCTCGAT	188
scaffold00002	ACGATTGGAGGTGCATAGCC	CAGCAGTCACTGTCGTCGAT	284
scaffold00002	TACAAAGGCAGGCCCAAAGG	ACTTGCCTTAGGACACACCA	246
scaffold00002	TACAAAGGCAGGCCCAAAGG	ACTTGCCTTAGGACACACCA	246
scaffold00002	GGGCTAGGATGCTGATGACC	ACCCTGCACATAAGCACGAT	157
scaffold00002	GGGCTAGGATGCTGATGACC	ACCCTGCACATAAGCACGAT	157
scaffold00002	TCACGACCGTGTTCACGTAG	GGTCGTGCTCAGTTCTGTGA	128
scaffold00002	GCACGTGAGAACCAGTTTGG	AGCGTTTCCTGTCTCTGACC	111
scaffold00002	TTGGGCATCCTGGGTTCAAA	AACAAAACGCATCGCAGCTT	198
scaffold00002	ACCTCTAATGGGTGGGCAGA	TTGAAGTACGCAGGTGCTCA	206
scaffold00002	GAGTGGCACGTCTCTTCCAA	GCAGTAACCAGGGAGATGCA	224
scaffold00002	GACGTGGGCTATGACACACA	AGCTTAGGTCACCGTGCAAA	232
scaffold00002	ACATGGACGTGCATGGCTAA	CGCCCATGTGCATGTTGTTT	130
scaffold00002	ACCGAAACACGAATTAGTGACA	AGGAAGGGTTTTTAGCGGTGT	105
scaffold00002	TCTCGACCGTCCTGGAATCT	ATGTGGGAGGCTTCCAATGG	100
scaffold00002	AGACATTCACCCTTGTCCTCT	ACCGCCACACAATGCATAGA	189
scaffold00002	AGTTTTGTGTTTCGGCTCGC	GTGACGGAGATCCCCACAAG	242
scaffold00002	TCAAAGGCCCGGTAAGACTT	AATCTTGGGTGGGCCATAGC	108
scaffold00002	CCAGCACGTTGAAACCCTTG	CCTTAGAAGCACACTGGGGG	122
scaffold00002	TCGGTAGAGCTGATGTGTATGC	AACTCGATCGCACTCCCAAT	183
scaffold00002	AGGGATTGTGGAGGGAGTACT	TGTGTCTTCTGAAAGGCCCA	255
scaffold00002	CATCAAACCTTGCGTGGCAA	GGAGTGGTCCGTTCGCTATT	296
scaffold00002	ATTCTGGGTTGAGCACACGA	GGGCGTGTGTGTGGATTTTC	117
scaffold00002	ATGGCTCGGCAGCTAGTTTT	TACCTGTGACGGAGATCCCC	261
scaffold00002	CACCATCCCACTCCCTTCAC	AGAGGCCAAGAAGTCAAGGC	115
scaffold00002	CGAATGAATCTTCGTGTCCGC	TCGGCTTTGAAGAGAACGTCA	133
scaffold00002	TGGTTGTGGTTGATTGAGCA	TGTGTGTGTGCATTGGTGTT	272
scaffold00002	TCAGCCCCAACCAGTGATTC	AGAGGCCAAGAAGTCAAGGC	145
scaffold00002	ACGAATTGGTGAATGTGTGCA	TCGTGGCTACAAAAGAGGCA	128
scaffold00002	GCAGCAAGCAAGTGTGTGAT	AAAGGGCAAAAAGTGGGCAC	100
scaffold00002	AGGATTCTGTGCCATGACGT	AGAGGCTCGTAGAATTGGCA	129
scaffold00002	ACAGGGATTTGGCCATACACA	CACGCACTCACTCACTCACT	296
scaffold00002	TAAAACGTGCCTGTGACGGA	ACATGGCTTGGCAGCTAGTT	269
scaffold00002	ACGGGCGTATGTGTTAACGT	TGTACCTGAGTGCACACGTC	279
scaffold00002	CTGTGGTGCCGGTTTTTGTC	TTATACCGGACGGGATGGGT	256
scaffold00002	GTCCTGGGCCCTCATGTTTT	ACGGCAGTGGGGTTTGTAAA	232
scaffold00002	TAAAACAGGCATGCACAGGC	TGGAAAGAGCACGACCTTGT	104
scaffold00002	GCCCACATCATCTTCCTCCA	AGGATCGTGTTGAATGGTCACA	273
scaffold00002	GCCAAGCTGCTAACGTTGTC	ATTGAAGGGAGGCAAGCTGG	100
scaffold00002	AGAATCCTTGAAGTGGAGCACA	GGCCATGTTGCCCATTAACT	137
scaffold00002	TGAAGATCAAAACAAAACAAATGT	AGGGGCTACGATGGTTCAAA	253
scaffold00002	TCACTTCGTATGGTGGGTGC	TCTCTGTGACTCCGTCCCAT	249
scaffold00002	CGGGGAGCTAAGCTTAGAGC	AAAGCATGCGAGCCAACATG	141
scaffold00002	ATCTGGAGGAAGCGTACCCT	TGAAGCCTTTCGTCGGGAAA	146
scaffold00002	GGTTGGGTGCTCTCTGGTAC	GTGCATGGGTCTCATTGGGA	210
scaffold00002	TGTGTACATATTTGTGTCCACCT	GTTTGGCACTTGTCGACTGC	102
scaffold00002	TGTGTACATATTTGTGTCCACCT	GTTTGGCACTTGTCGACTGC	102
scaffold00002	TCCCCAAGTGTTGAACAGGA	AGCAAGTGGACGTAGGAGAC	287
scaffold00002	GCAGGGGAGGAGTTGTGTTT	GCCCGCCCGAGTAAAATAGA	119
scaffold00002	AGGACTGCCTTAGGGTCTGA	AAACTGTGTGAGCGTGGGAA	177
scaffold00002	TGTGCAGGGAATACAGCTGG	TCGAGCCCACTATCCTTCCA	168
scaffold00002	TAGGGGTGAATACGAGGGGG	GCACAACCAGCACTCTCTCT	118
scaffold00002	TGGAAACGCTTGCTGAGTGA	GCCAACATGCTATCTGCTGC	140
scaffold00002	GACCCATGTGTCTAGCCGTA	AGGGTGGCATTGATGGTGAT	194
scaffold00002	GGCTTGAGGACTTTTAGCTTGC	CCTTCAACAAGAGAGGCAGAGA	154
scaffold00002	AGTCTTCTTGCCAGGAGATT	ATGTTGGCCCTTTCCTCCTC	268
scaffold00002	TACGTTGAGCACATGCCCAT	TAGAGGTGTGCACTCGGGTA	133
scaffold00002	ACACATAGCCACGCACACAT	GAATCCCAATCCCAGGGGTG	296
scaffold00002	ACCTCTTGTCATGGCTGCTT	GAATCCCAATCCCAGGGGTG	106
scaffold00002	GTGTCTTGAAGGAGGGGCAA	ATGTGGGGTTTCTGTGCTCT	136
scaffold00002	TCGTTGAGACTGGCTTTCCC	CATCTGGAGACACTGGCCTC	144
scaffold00002	TCGTTGAGACTGGCTTTCCC	CATCTGGAGACACTGGCCTC	144
scaffold00002	GTGTAGCATGGAAGAGGCCA	GGCCCTAATGTGCAGCAAAC	128
scaffold00002	GAAGGGCAAGACACTTGTGC	ACACCTGCCTCCAACTATGC	282
scaffold00002	AGTGAAGACATTGCGGGAGG	TCCAGTGCTTCAGTGAGAGC	112
scaffold00002	CCTTCACGGATTCCCAGCTT	GCATTGGCCTTGATGCTAGC	285
scaffold00002	ACAGCATACTCCACCCGTTG	GCTTGCTGCTTGGAGTACTC	116
scaffold00002	TCTGAGTTGAGCACACGACC	TTTGGGATCTCACACACGGG	155
scaffold00002	CCCGTGTGTGAGATCCCAAA	CACAGGGGTATGGTGCGAAT	140
scaffold00002	TTAGGGGTGGATACGAGGGG	GATTCGACACCTTGGCCGTA	136
scaffold00002	GGCGGGGGTCACTAAAAGAA	AAATTGGCTCAGGCGGTTTG	255
scaffold00002	CAGTTAGGCTGGCTTCGTCT	CCACCGTGAAATGAAGGGGA	129
scaffold00002	AGCTCCATGCCTCATACAACA	TCAAAAGGCTGAAGCTGAGGT	122
scaffold00002	CTTTCCGCCATTTTCCCAGC	CGAGGTCAGGCTTGGGATTT	266
scaffold00002	TGCTTGAGAGATGTGTTGTCGA	CCCTGTCAATGTTCCCCCTC	167
scaffold00002	TTCAAACCTCCCAAGAGCCG	TTGAGCTGAGACCGGTTCAC	250
scaffold00002	TTCAAACCTCCCAAGAGCCG	TTGAGCTGAGACCGGTTCAC	250
scaffold00002	GGACCCATGAGGCTTTTTGC	ACCTCTCGTTTCATCGAACCT	100
scaffold00002	ACTGCCCGTGTGCGTATAAA	CGTGTGGCCACCTCAAAATG	128
scaffold00002	TGCCGTTGCTGATTTTGCAT	TACCGCCCTTTGTCCAATCC	200
scaffold00002	TTTGCATGAGTAGCAATGGC	TGTTGTTGTTGGTAGCTGGGT	100
scaffold00002	GCATCAGAGCCGCAAAAGAG	GCCCTGCTTTACTACTGCCA	152
scaffold00002	CATAGTTTGAGGCGGGGACA	CGGTGGCTGCCTCAATTTTT	210
scaffold00002	GTGGCCTTCGTATGATGCCT	TGGGAGCTGCTGAAAAGGAG	204
scaffold00002	GAAGGGGCACTGTCCATTCA	GCAAGGATGACACGCACAAA	231
scaffold00002	AGTCCACACACTAAGCTGGC	TCTGATCACGGCCTGGAGTA	251
scaffold00002	CGCATCGTTTCAGCTGTTGT	CCAGCAGAGGATCAGCAGAG	121
scaffold00002	ACGGTAAGGTCAGCAGCATC	CCCCACACACCAGACAACTT	273
scaffold00002	CGCATCGTTTCAGCTGTTGT	CCAGCAGAGGATCAGCAGAG	121
scaffold00002	GGGTTCGTGTTCGTGTTTGG	AGGGCCGAATTCAAACCGAA	171
scaffold00002	TCCAAGTGGCTGCTAATGCT	TGCTAGCAAGAAGGTTCGGT	226
scaffold00002	ACATGTTCTGGTCTGTGCTACT	ACAGGAATCCCCCTTAGTCA	159
scaffold00002	CGACTTACCCGGGAACAACA	GCAATCGCAGAGAGCTTTCG	263
scaffold00002	TCTCCTTCTTCCCAGGACCA	CATACACCCACCTGTGCCTT	129
scaffold00002	AGAGAGAGAGCGAGGTGGTT	TTCACATGCACATGGTCCCA	131
scaffold00002	TGCGAGCCACCAACATGTTA	GAGGGCCTTGTCACTCATCC	181
scaffold00002	TGACAGCTACATGCCTGTGC	GCATGGTGTGTGCCTAATCG	121
scaffold00002	CTTCTCCGTCAGCCTCGATC	CCGAGGCCAAGGTATGTGTT	170
scaffold00003	AGGACTGATGTGATGGGGAAC	CAGTCCTCAACCTACACGCA	115
scaffold00003	CTAGAAGCTACAGGCCACGG	GTCATGCCACGACATCATGC	132
scaffold00003	GGTACCCTGTCCGTGTAACC	TGGTGAACACGAGAGAGTGC	159
scaffold00003	ACCTACCTCTAGCCATGGCA	ACGACCATGCATGTTGAGGT	208
scaffold00003	TGACCATCTGTCCGAACGTG	ACCTCAGAACCCTCCCAAATC	267
scaffold00003	GTGGCACGAAAGAGAGGGAA	TGAAGGCTGGGAACTACGTG	111
scaffold00003	GAAGTGTAGTGACCCTCGCC	GGAGATCTCCGTCACAGACC	108
scaffold00003	GTGCCCTCTCGTATTCACCC	ACACCCGTGCAACTGAAGAA	251
scaffold00003	AGTTCTTGAGAATAAGCGCCTCT	TGACCACGGTGTCGAATTCT	297
scaffold00003	TGGGAGGAGAAATGTAGAGGGA	TCAGGTTTGGGTTTGGGTTCA	254
scaffold00003	GCGAGGGCAACAAGTTTTGG	TGGTTGGAAACTCCTAGGTAACA	186
scaffold00003	GCTAGCTTTTGGTTTGCCCT	AGCGAGTTTGTGAGACCAACT	122
scaffold00003	ACTCGACTTTTAGTCCTCTCCC	AAGTTGGGGGTGAGGGAAAA	154
scaffold00003	ACTCGACTTTTAGTCCTCTCCC	AAGTTGGGGGTGAGGGAAAA	154
scaffold00003	TGGCATGCCACCTCTTAGTT	GGCAAAGCCTATCACCTCTCA	187
scaffold00003	CCAGGTGTCCCTTCGTGTTT	CGTGTGCCCTTTCCCAATTC	296
scaffold00003	GGGCCTCATCTCTAACTGGC	AGGAAGGGAGTAGTGCCTCT	177
scaffold00003	ACCTTCCTTCCCGCCAATTT	GAGGAGGTTTTCAGCGGACA	168
scaffold00003	AAGGGTGTGGAAATGGGTCC	TGCTGGCTTTGTCTGTCCAT	100
scaffold00003	TGTGTGTGTGTGTGTGTGTG	CGGTAGACATGCCAACCCTT	155
scaffold00003	TGTGTGTGTGTGTGTGCATG	TCTTGTTTTGCTCTTGTTGCA	243
scaffold00003	ACTCAGATGACTGCCATGCT	ACCTCGACATGTGTGAACCA	165
scaffold00003	TGCCTTATGTACCGGCATACG	ACACATGTGTTTGGCAACAGT	110
scaffold00003	AGTCTGTAATTCCCACATCGCT	TGGGACTAGGTTGCAAGCAA	132
scaffold00003	TTGCTTGCAACCTAGTCCCA	ACACCCTAGTTATGACAGTGCA	225
scaffold00003	AGGCACCAACCCTAACAATCT	TTGTAACAACAATGGGGCCA	269
scaffold00003	AGCCACCAGTAAGTGTGTATGA	TAAAGTGGTCCAATCGCCCC	197
scaffold00003	TGGGTGAACTTTGGTCCCAC	CCTTTGGTAGCCTGAGCCTT	255
scaffold00003	GGTGGTTATAAGGCACCAACC	TGGAACAAACAAACAACTTTCCA	166
scaffold00003	AGAAGTGAAGAAGCGCATCA	TCCAAGTACATTGTTTGGGCT	113
scaffold00003	ACCTCAACGCCGAGCTTTTA	TTTTCCAGAGAGCGGGCATT	127
scaffold00003	GATGGTCCACACCTCCTTGG	TTGGGTTTGAATGCCAAGGC	105
scaffold00003	TCTTCGAAAGGAGCCACACC	ACTCCACTTCCTCCACCACT	191
scaffold00003	CGCTATTGGTCTCCGAGGTG	ACGATACCCTGGGGAAGTGA	180
scaffold00003	AGAATGAGGAACCATGGCCA	AGCCCTACACGCTTGTTGTT	124
scaffold00003	AGCCTCTCATATGCAGCTTT	AGGGTTAAGGGTCATGCATGT	121
scaffold00003	TTAGTGGGCGTGCAAACTCA	GCCTTTACACATACCCGTGC	275
scaffold00003	TGTGTGTGTGTGTGTAGGGG	GAAGAGAGGAAGGCAACCCT	223
scaffold00003	TGGCACGATTTTTGCAAGGG	CGTGGGGATCTCCATCACAG	193
scaffold00003	TATGCATGCTCGGATGCCAT	ATCAGACTGGCCAGCATAGC	207
scaffold00003	ACAAGGTAAAGGTGCTCTGCA	CAACACGCATTAGCCTGTGG	263
scaffold00003	TGGTTTTGGCCCTCTTGAGT	AGCTCGAACCACCTAAGCAC	131
scaffold00003	TGAACTTTGGGTGGGGACTG	CCCAAATTGCCGCTTTACCA	121
scaffold00003	TTGTGAGTAGGGTTTGGGGC	GCCTGGCTATTCCTTGGTGT	203
scaffold00003	TTGAAGGGGATGGTGCTGAC	TCCCCAACGCACATGATGAT	180
scaffold00003	TCCACCTTGACAATCCAGCA	TCAAGTGGGTGGAGCCTTTC	156
scaffold00003	CCCCGTAGATGGACTTGACG	TGGACATGCTAACCCCAACC	168
scaffold00003	CTTAGCCTGACCACATCACCA	TGGATTTGGAGTGAATTTGAGGT	133
scaffold00003	ACGAGTCAAATCAAGCTCCT	ACATCCCCGCTCAACCTTTA	204
scaffold00003	CTTGCTCGGTGCTTGCTTTA	GGGCGCATTAGATAGCCCAA	284
scaffold00003	CTGCAAGGAAACCACCAAGC	TGGTTGCTTTGGTTGGGAGT	235
scaffold00003	CCCTTGGGTTGCCTCCTAAG	TTGTTCTTGTTGGGTTGGCC	248
scaffold00003	AGTGGGTGATCGTGGCAAAA	AAGTAGCTTGGCCAAGGCAA	201
scaffold00003	GGGTTTTTGTCGTGCCTAACC	TCCTTTCTTGGGTTGCAACTCT	134
scaffold00003	ACACATTTGGCCAACTTCAGC	AGCGAAATGATTGCCAAGCA	178
scaffold00003	CGAAGATTCTCCCTGCCTGG	CCCAAAATGCGGCAGAATCC	277
scaffold00003	GCACCGTTAATGTTATGGGCC	ACACTTCCGCCAAGACATGA	194
scaffold00003	CCTCGAGTAAGGTGAGAGTCG	CCAAGGCTTGTATTGGTTTCCC	187
scaffold00003	TCATCCCTTAGGGCTGCCTA	AGCTTTTGGTAGTCCCTGGT	176
scaffold00003	CCCTTCATTCGCAACCTCCT	GCTTGGTGGTTCCTTGCAAG	256
scaffold00003	GGCTTGAAGCTCACATTATGGG	ACGAGCTTCAAGCCAAAGGT	271
scaffold00003	ACCTGAGGTGAGAATGGGGA	TCCTCTCTGGCCCTCAACTT	206
scaffold00003	ATGGGATATGGCTTGAGCGG	TCTAAAGCATGCGAGCCACA	112
scaffold00003	ATGGGATATGGCTTGAGCGG	TCTAAAGCATGCGAGCCACA	112
scaffold00003	GTTTCATGGGGCGTTAAGGC	AGGCCTTGTACTCACTTAACACA	100
scaffold00003	ATAGAGACACGTGCCATGCC	ACTGAGCCATTAGTGCTCATCT	110
scaffold00003	CGCCAAAAAGGAGCGACTTT	TGGATTCGAAGCTTTGGCCA	117
scaffold00003	ACCTGAGTATGGGTGTGACA	ACCTAACTAGTCCTTCCGCCT	119
scaffold00003	ACGCAGGTGACATAACAGCA	GCCTGGTTTCCATTGAATGCA	271
scaffold00003	GTCACTCACCCGTTTCCCTT	AGCATGCGAGCCGAATCATA	128
scaffold00003	AAGCCAGAGTCAAGAGCGAC	CAAGCAAACAGGCGTGGATG	138
scaffold00003	ATGTTTGGACGTGGTAGCCT	ACCACCCAAGCAAACTCAGT	107
scaffold00003	TGCCAAAGTCTCCCATGCAA	CCTATCGCATGCGTTTGACG	223
scaffold00003	TGTGTGTGTGTGTGTGTGTG	TTGGCCATGGGAAACAACAA	124
scaffold00003	AGTAAAAACCCCACACTTGTCA	AGAGTGCAGGATGGTTGTAGA	278
scaffold00003	GGGAGTCATCTCAGCTTGCT	AGAAGCTGGGCCATCAGTTG	160
scaffold00003	CTAGTGGGCGTGCGAACTAA	GTGCCTTCACACACGTCTGT	279
scaffold00003	CCATTAGGGTTGCCTAGGGG	ATTGTGCACTGTAGGCCTGT	249
scaffold00003	TGGGCCTTCAAACATCACCA	GGAGCCATGTCATAGTGCTGA	255
scaffold00003	GCTTGCTGCCCAAAGGTTAA	TGAAGGCTCCAACCCCAAAA	100
scaffold00003	CTGTGACGGAAATCCCCACA	GCAGCATGTTTTAGCTCGCA	241
scaffold00003	GAGAGTAAGCGGTGAAGGCA	CTCCTATCAGGCCACGACAC	109
scaffold00003	TGTGTTGTGTTGCAAGTGGC	CCCCCAACCTACTCGACAAC	236
scaffold00003	ACCTGGGCGTTTAAAGGCTT	TCGGGACACTTATCACAACCC	195
scaffold00003	AATCCACGTAGCTTGAGGCC	GGGTTTATCCTGGCAGTGCT	214
scaffold00003	AAGGGCAGCACATAACACCC	TGCTAATGAATGGGCATGCG	267
scaffold00003	AGCCCTACACGCTTGTTGTT	AGGCTGAAGAATGAGGAACCA	131
scaffold00003	GTGCCCAAAGAAATGCTGCT	AACTAGTGTGCCACCAGCTC	214
scaffold00003	TCCACTGGATTGTGCCATGT	CTCACATGGTTCGGGTGTCA	246
scaffold00003	AAATGTGCCTGTGACGGAGG	TGTATTTCGGCTCACGTGCT	247
scaffold00003	TGGGCTCTGAGACTTAGGGT	ATCGCGACTCTCTCCTGACA	222
scaffold00003	TGCTCGATGACCTGTCTGTG	CTACTAGCCGTCGAGCCATG	157
scaffold00003	TGCTCGATGACCTGTCTGTG	CTACTAGCCGTCGAGCCATG	157
scaffold00003	AAGTGGTCAATGGTCTCGCT	GGCGAAGGACACCTAAGGAG	102
scaffold00003	CTCACTTCCGCTTAGCCCTC	GGAGCATTACAACCCCTCTCA	152
scaffold00003	TGGAAAGCCAAGGCCAAAGA	CTCGATAGCTTGGGTTGGCA	136
scaffold00003	TGGAAAGCCAAGGCCAAAGA	CTCGATAGCTTGGGTTGGCA	136
scaffold00003	ACCTACCTGATCTCGGCCTT	CCCGTGTTCATCAGCCTGAT	199
scaffold00003	ATGGGTTAGACAGGAGGGCT	CTCCTCACAGCACAGTCAGG	149
scaffold00003	TACAGGTTAGCCTTGCCAGC	CCCTGGCTTCCTCGATTCTC	243
scaffold00003	GGAGGATGACAGGGAGAAGC	ACTCCAAGTGGCAGCTAAGG	188
scaffold00003	TACACGGGCGTACTCCTACA	ATGATCGTGCACGTGACAGT	170
scaffold00003	GGAAACCATGGTCTGCGAGA	CCCCTCGGGCTTGATTTTCT	258
scaffold00003	GGTCAGGTGTGCGTTTTGTC	CCACACCTCACCAACACCAA	132
scaffold00003	ACAGTCTTCAACCTACACGCA	GGAACCCACAGAGTAGCCCT	100
scaffold00003	GTGTTGCTTGCTTGGGTGAG	TGGAAAGTGTGTGTGGGACC	154
scaffold00003	TATGCCCACCCAAGGTTTCC	GGTTAGGTTAATGGCGGTTGC	274
scaffold00003	TAGCCACAGGTCCTTTGCTG	TAACCACCGTGTTGCCTGTT	295
scaffold00003	TACATGGTCGTGTGCTCCAC	TGCTTGAGTGCTTGACTGGT	285
scaffold00003	AGCCTGAAATCCTTCGCTCT	AAAGCCCCGACACCTAATGG	188
scaffold00003	TTTTCAACCATGCACGCCTG	CCTAGGGTTGCTGGTGTCTG	150
scaffold00003	TTTTCAACCATGCACGCCTG	CCTAGGGTTGCTGGTGTCTG	150
scaffold00003	TAGGGGGTGGTTTCACAAGC	CCACCTTCCTTGCCATCAGT	117
scaffold00003	TGGCTGCTTCTGATGACCAG	TGCACTGAAATGCCCAAACG	127
scaffold00003	GAAGCTTGGGTGGAGCAGAT	CACCATCCTCCCTTGCCAAT	221
scaffold00003	CACTGACTTGCAAGGGAGGA	TCAAAAAGCATGTCGGGCAA	274
scaffold00003	TGCCTTCACACACACACGT	ACTCATAGATGCCCCCTCGT	290
scaffold00003	CGTCCGCTAGAGAGGGAAAC	GGATTCGACACCTTGGTCGT	101
scaffold00003	GGAGCTAAGCTAAAGCCCGA	ATACAAAGCATGCGAGCCAC	157
scaffold00003	TTCGCAGGCTGCTCATGTAT	TGAGATGTGGCGATGCAGTT	169
scaffold00003	ATGTGCCAATCCTGCGTGTA	ACAGCCGACCATGTTGATGT	204
scaffold00003	GGCCTTGCATGACACTTGTG	GCTGTGCCCTTGGTCTTGTA	205
scaffold00003	TTTTGCTCGATGGCCTGTCT	GCATGCGAGCTGAAACACAA	181
scaffold00003	CATGCCCGAGTATGACCTCC	TCAGAGATCCCAGAGTGCCT	211
scaffold00003	AGAATGAGGAACCATGGCCA	TCCTAGTGAGCAACCCCAGA	105
scaffold00003	AGACCGGTCTAGGCTGAAGA	GCCCTACACGTTTGTTGTTCT	140
scaffold00003	ATGTAGCAAGGGGTGTCTGC	GACCAACATGACCTTGGAAACC	113
scaffold00003	ACCTTTTCCCACTATGGCCA	AGATGCAATCTCGTGAAACT	266
scaffold00003	AACACACGGTCCCATGTACC	ATGCTAGCTTACTGGTGCCC	287
scaffold00003	AGGAGGCCTGTAGTACGAGT	TGGTGCAACGATCCTTAGCA	258
scaffold00003	CTAGCTCTCTCGCATTGCCA	ACCGGAAGAAATGCCGATGT	127
scaffold00003	TGCATGACCGTGTGCTTGAT	GGGCACTATCTCCCTCACCT	103
scaffold00003	AACAAGGCCAACACTCTCGT	AGGTCTTTCATGACACCCGT	130
scaffold00003	TCAAGAGAGCATGACAGTCGT	ACCTTTTCCCAGCGTGCATA	189
scaffold00003	GGCATACCACCATCCGAAGA	TGATGCTGATGCTGATGCCT	235
scaffold00003	GCCTGGAGGAAGGAGCAATT	GGTGGATTTTCCTGCCTCGA	167
scaffold00003	GGACACACCCTATCTATGACCC	TTGTTTCCCCTTGGCCATGT	105
scaffold00003	AACTCACAAGTGCCCTCTCG	TGGTCCCGTGTAAGCGTATG	287
scaffold00003	GTAAAGGGGCTTGGGCTCTT	GGCCAACATGTCCCAACAAC	127
scaffold00003	TGACAGCTTCCACATGCAAAG	GCTTCTTTGGCTAACCTTTGCA	164
scaffold00003	CACACACACACACACACACA	ACACTCGAGTTTGGTTTTCGAC	113
scaffold00003	AATGGAGGCACCCATGATGG	ACCAAAGCATGCACATGACAG	271
scaffold00003	AGAGCTCTCTCCCGTCAACT	TGCTTGTTTGGGTTGAGGGA	146
scaffold00003	AGAGCTCTCTCCCGTCAACT	TGCTTGTTTGGGTTGAGGGA	146
scaffold00003	ATGGTTATGCACCCTAGGCG	GAGTTTGTGTGGCATGAGCA	119
scaffold00003	TCAACCACATAGGCGTGTGT	CCCGTGGGTACATGCTCATG	100
scaffold00003	AACACATACCTTGGCCTCGG	GTCTGATCAGCACAGCAGGT	202
scaffold00003	CTTCTCCGTCAGCCTCGATC	CCGAGGCCAAGGTATGTGTT	171
scaffold00003	CGCTCGCCTAATCGAATCCT	CGTATTCGTGTTCGGTTCGC	213
scaffold00004	TTAGGGTCGAGGCCAAGGTA	CTTCTCCGTCAGCCTCGATC	177
scaffold00004	GCAAAGTGAGACGCATGTCC	CATGCGTAACCAGATGCACG	255
scaffold00004	TCAGTCTGACGTGGAAGCAG	TGAAGTCATTGGAGCGGTGT	113
scaffold00004	ATCCGCAACATGAACCCTGT	AGCAGCTGAGCCTTGGAAAT	283
scaffold00004	CGAGAAAGTTCACGTCTTCTCT	TGCCGTTACACTTTCCGGAT	147
scaffold00004	TCACCAACTTTCCGCTGACA	TCGTGGGTAGTGGTGAGAGA	107
scaffold00004	CGCTAAGAGGACACGAGCAA	GGGGACTCATGCAGCTGTTA	156
scaffold00004	TGCACTCATGGTCACTGAACT	ATCCGCCATATCAGCAACCG	165
scaffold00004	CAACCCCCACCATAGACCAC	TAGCATGTTCATGGCTCGCA	269
scaffold00004	GGGCATACGATCGTGTGTCT	GGAGGTTGAGGCTGACATGA	300
scaffold00004	GGGGGCATTTGCAGGATTTC	GAACCAGACCAGCAAAGTGC	120
scaffold00004	GGGGGCATTTGCAGGATTTC	GAACCAGACCAGCAAAGTGC	120
scaffold00004	TCGGTGTTCTCAGTTTCGTGT	TGTACGGGGAAATGAAGCCT	293
scaffold00004	CCTTCGGGGTGACTTTGACA	GGACGAGAGATTACTGGGTCC	176
scaffold00004	GCCTCCTACGTCCACAACTT	AAACCCTTGGGCGTAATCCC	164
scaffold00004	CCCGAGGGTAGAGGTAGGAG	CATCTCGTGCTCCAAGCTCA	109
scaffold00004	AGCACCCAGAAACACAGATCA	AAAACAAGGGCGGATCCAGT	251
scaffold00004	GCTCTCCAATGATCCAGGCT	AGGGCTATCTCAAGAAGCCT	276
scaffold00004	CTCATTCCCCTTCGTTGCCT	TAAAGCATGCGAGCCACGAA	179
scaffold00004	CTCATTCCCCTTCGTTGCCT	TAAAGCATGCGAGCCACGAA	179
scaffold00004	AAAGTGTGCGAGCCAACATG	TGTTGGAGAGTGGGATATGGC	133
scaffold00004	CGCGAGCATGTGTTTAGGTT	TCGTGCATACAAGGCATATGGT	115
scaffold00004	ACGGGTTGTGTGCTAGTTGT	AGTGTAAGCCCACGCAATCA	187
scaffold00004	CTTCTGCTAGTGGTGGTGGG	AAAAATTCGGGTCCCCTCCC	119
scaffold00004	AATGTGATGCATGTGCCTGT	TACCTTTTGCTTGCAGGCAC	100
scaffold00004	GACAAGAACAGGACCGTGGT	ACCCAAGTAAAAGACGGCGA	141
scaffold00004	TCTTCCATTCCGTGTCCTGC	TCTTCGCTGTCTGCTTTGGT	217
scaffold00004	CTTGAAGGCTCATGTGGGCT	AGCAGAGATAAAGGCGCAGG	208
scaffold00004	TGCCCCTTTGATTTGCAGGA	ACAGTCCCACCAGACATTGC	140
scaffold00004	GGGCCAGTGGACTTTTCAGT	AGGCTGCTGCATTTCCTCAT	294
scaffold00004	ATCAAAGCCTGTACCCACCC	GGTCTTCACAACCACCCTCC	174
scaffold00004	CCGCACTTCATCACCTCCAA	TTTGCTCGGGTTGGGTTGAT	104
scaffold00004	CTGGTCTGCATGTAAGGCGA	TTAGCTCAGGGCCCGATAGT	114
scaffold00004	CGCTCCTGCACCTAAGGAAA	GAACTCACAGGTGCCCTCTC	262
scaffold00004	GTCCCCAACTCACTGACCTG	GGCTTGAGATCAGCTTGTGC	121
scaffold00004	TAGTGGACGTGCGAACTCAC	ACAACACGCTCGTATGCCTT	288
scaffold00004	CCACAACACGCAGCAATCAT	ATACGCTCGTGTGTCAGGTG	280
scaffold00004	TGGCCACCTCGTGTTTCAAT	CGAGTTGATGAGGAGCCGAT	176
scaffold00004	GGACAGCCTTTGGTTTCCCT	ACCATTTCCTTCTGCTCGGG	125
scaffold00004	TTTCCTGCCCATCCATCCAC	GCAGCGTCTTTCACAAACGT	209
scaffold00004	GGGAGCTTGGGGATATGCAG	TTGTGCATGAATTCAGCCGT	102
scaffold00004	CGGGCAGAGATAGCTTCAGG	CCCCTCTCTCTCGCACTTTG	216
scaffold00004	CGGGCAGAGATAGCTTCAGG	CCCCTCTCTCTCGCACTTTG	216
scaffold00004	GTCTTGCAGGCCTCATTCCT	TGGGGTAGGTTTTGGTTTGTCA	147
scaffold00004	AAGCGAACCGAACACAAACG	ACTCCAGATGTGCGTTCGTT	213
scaffold00004	TTCAAGTCTCTGTCGTCGGC	CGAGAACTGACAACCCGTGA	137
scaffold00004	CTGCTTCACTAGAGCTCCCA	CGAAATGATCTCCATAGGCCTGA	144
scaffold00004	GGTTCTACATGCCCTGCCTT	TACAGGAATCCCGGCACAAC	111
scaffold00004	TCGCCATTGGAGCAGAGAAA	GCCTGCAAAGTCCCTCTCTC	106
scaffold00004	TTCTCCTCCTCCCTTCACCA	ACCTGGATCCACCCATTTGT	239
scaffold00004	TTCTCCTCCTCCCTTCACCA	ACCTGGATCCACCCATTTGT	239
scaffold00004	TGCATGCAAAGTTCCGGTTG	GACAACAGGCCCACTTAGCT	185
scaffold00004	CCACAACGGAGAAGGCATCT	AGCCGAAGCATCCACGTTAA	290
scaffold00004	TCATGTGTGGTTGGGAAGGG	TAGTCATGTACCTCGGGTGC	105
scaffold00004	GAGAGGCATCAGAGACCTGC	TAGCTCCGGCGTTGAAAAGT	113
scaffold00004	GCAACCATCAAAGCCCATCC	GCGGGGTTCTGGAAACTGTA	128
scaffold00004	GCTGTTGTTGTGCCGTTTCT	TCCACCAAGGCACCAAGTTT	233
scaffold00004	AAACTTGGTGCCTTGGTGGA	AGGGCAGCAAAAAGGAGTGT	189
scaffold00004	AGGCCGGTGGTCAAAGAAAA	TTTAGGCTTGGCTTCCTCCG	172
scaffold00004	ATGAAACAAGCGGCTCCTGA	CCCAGTTTAGCCGACCAACT	172
scaffold00004	AGATGCAGCCCTTCATCAGT	ATTTTACCCCAACTGGCCGG	170
scaffold00004	CTTCTCGCCATTCACCACCT	CCCATTGCCTGTTTCAAGCC	197
scaffold00004	CCCGCACTCTAACTCCATCC	GAGAGGCAATGGGGCACTTA	134
scaffold00004	ACGATGTGGAGCAAGCATCA	CAGTGGCGGACCTCTTCAAT	275
scaffold00004	ACCCCTCCCTTAACTGTGGT	AGAGGTGGCTCTTCGAGTCT	117
scaffold00004	CGCTTCGGGGATGATCTTCA	CCAAGCTCAAAACGTGCCTT	145
scaffold00004	TGCAATGACCAGTCAACCCA	ACTGGGTCAAAGCAGGTCTG	295
scaffold00004	ATTGCCTCCAGTTCGTCGTT	CGTTTGCAGGAAAGAAGGCC	260
scaffold00004	AAGAGCATTGACAGGCGTGA	CCTGCAGCCAAAACTGACAC	239
scaffold00004	CCCAGTTCAAAAACAAGGCCA	TCGGCAGAAGTTGGATGAGA	187
scaffold00004	TGCCCTTTCAAGGTTTTGGT	AAAGGTTGGCTTGGTGTCCA	154
scaffold00004	ATTGAGGTGCTGCACTTTGC	TCTCAGGGTTCCGGAAATGC	130
scaffold00004	TTTTTGTTGTGCGGTGAGGC	ATGCAGAGGAGGCAGGTTTG	113
scaffold00004	TTTTTGTTGTGCGGTGAGGC	ATGCAGAGGAGGCAGGTTTG	113
scaffold00004	AACCCCACAACTCTACCCCT	ACCATACAGCCTGGTCATGC	299
scaffold00004	GCTCCCTGCCAATAACACCA	TCCAGCAAGCGCATAGATGT	169
scaffold00004	TCATCTCCTCCTCTCAGCCC	GGGTCAGAGATAGGAAGCGC	101
scaffold00004	TGCACCTTAACATGCACGGT	CCAACTCGAGCTACATCCCA	275
scaffold00004	TAACTGTAAGACCCGCTGCC	ATGTACGGATGGCCTGTTGG	290
scaffold00004	GTGACGGAGATCCCCACAAG	ATGTGGTGATGCAGCTGTGA	287
scaffold00004	AGCTCCACTCCAACCCCTAA	AAGGCCAAGTTGGTAGGAGC	100
scaffold00004	GCCAACCTGTATCCAAACGC	GCTCTTGCCATGTCCGACTA	183
scaffold00004	AAACCTTGCATCCGTCCCTT	AACGAAGAGCCATACCCGTC	172
scaffold00004	GACATTCAGTGCCAGTCCCA	CGCCGTAAAACTCACCTCCT	173
scaffold00004	GGGCCAGGTTGTAGTTGACA	GAACGTACATCCAACAAGCGT	106
scaffold00004	TGGTGTGTGTGTGTGTGTGT	TGCCTACTGACTTAAGCGGC	172
scaffold00004	CAGTCGTGTGTGACAAAGACAC	TGGGTCATCTAATCAATGGCCA	208
scaffold00004	ATCGGATGCAACCTTCCTCT	GAGAGCGAGATCAAGAACCAGT	103
scaffold00004	GGCTTTTTGTCCATTTCCTTGC	CGTATGCAGCAAAAGCCACA	188
scaffold00004	AACACAGATCCATGGGTCTT	CAAAAGGGAAAGGGGAGAGGT	157
scaffold00004	TGCCATCACTCAGGCTTCAA	TGGGCAATCCTTCCAAAGCA	285
scaffold00004	TCAAGTTTACACAAGTACGGGA	TGTGAACTCGCAGATGTTTCC	202
scaffold00004	TCGCTCAATCGCATGATCGA	TGAAGTGTTTTGCATGCGGG	272
scaffold00004	GTGGTTTTTGTCGCCCCTTC	AAATCCGCACCCGAACAGAT	162
scaffold00004	GGCCTTTGGTTAGGGGATCA	TGGAGCAACCACACAAACAA	257
scaffold00004	GGGCAACTGCATTCTGTGTG	TTGCATAGCGTCTAGACCGT	267
scaffold00004	CGTACAACCTTGCTTGCATGT	TGGAGCTTGTTTGAGGCCAT	245
scaffold00004	TGAAGCAGCTGAACCACGAT	CTCAACAGCCTTACATGCGC	119
scaffold00004	GGCCAGCTAGATCATGCTCC	GTCGCATTGAAGAAGGTGCG	187
scaffold00004	TGCCTATCGTGCATGTTGGT	ATATTCAGCCATGACCGCGT	230
scaffold00004	CCCAGCATGCTTGTGTTGAC	AGCATGCATTCTGGGTGGAA	133
scaffold00004	TTGACACCTTGGGCATGTGA	AGTTGCGCATAGTAGGCCTG	145
scaffold00004	TTGGCTCAAACTCATCGGCT	CCCCCAGTCGTAGAGGAAGA	175
scaffold00004	TGCCTTGTGCCTTGTTAACTG	AGACATGGCTTAGCATCCTT	297
scaffold00004	GCACAGGCTTGCACCTTTTT	ACACCCGTGTAGTTGTGCTT	271
scaffold00004	AGCATGCTACTGCCTCCAAA	GGTTTTGGCAGCCAATCCAG	231
scaffold00004	AGGACACACGATCACATGTCA	AAGTTGAGCTGCTGGTTGGT	153
scaffold00004	TCTTGTAGTTTTCATTTGGTGGCA	TGTGTGTGTGTGTGTGTGTG	291
scaffold00004	GTGTGTTAGGGTTTTGATGCCA	ATAACACGGCTAGGTCCCCT	232
scaffold00004	AATCCACAGCCGTAACAAATCT	CTTGAAGACAACCACGATGCG	100
scaffold00004	CCAGAAGCTCCATGGTGTGT	GCTGGAAAAAGTGTTGGCGA	132
scaffold00004	AAAATCAGAACCCTTGCGCG	AGTCACATCGCCTAACACCG	197
scaffold00004	TGTAACAGCCAGTGGGAACA	TGGTTTTGCTTGGGTGCCTA	267
scaffold00004	CGTAGCTGAAGCCACAGGTT	TAGCAACAGCGATGGCAAGA	119
scaffold00004	TACTCGGGTTTTGAGGTGGC	TCCCCGACTCTGACTATGGG	132
scaffold00004	TGAGTGTGGCCTCAATGAGT	GCTCAACCAGGTTAGTTTGCG	238
scaffold00004	CACGGCCTTGCACTCATTTC	GAAATCGCCCTGCAACTTCC	229
scaffold00004	GTGGGACTTTGACGTTTGGC	TCAGACAGGCTCGCAATGTT	191
scaffold00004	TGGATGGCGGTTTCATTCCA	GTGGCAACTGTGACCAAACC	120
scaffold00004	TGGATGGCGGTTTCATTCCA	GTGGCAACTGTGACCAAACC	120
scaffold00004	GGTTGCCTCATGTAGATTTGGG	TGGGTTTTTCAAGGGAAGCCT	103
scaffold00004	CAGCATAGCAGGTACCCGAG	CCCTCAAAACCCAAGCAAGC	231
scaffold00004	TCTGTCTTCTTCGCCAACCC	TTTTTCTTTGGGCAGGGGGT	152
scaffold00004	GGATGCTACAGTAACCCCGG	CATCGCCGTACCTGACTCTC	127
scaffold00004	AGCCCAAGAGAAGGAAAGGC	ATGAGTTGGCTTGCATGTGC	215
scaffold00004	GTGAGACATACACCCGTGCA	TCATGCACCATAGCCGTGTT	174
scaffold00004	AAACGCAGGGTCATGACTGT	CGCACCGGTATGCATGTCTA	165
scaffold00004	TTTCATCCTAGTTTCCCGCT	GCATGCTGCAAAACCCCAAA	180
scaffold00004	CCTTTGAGCGGAGTGGAGTT	CCATTGGGGAAAGTGCAAAGA	172
scaffold00004	ACACACTCACTCCTCTTATACAGT	TAGGAGCTGTGCACATGTGT	149
scaffold00004	AGTTTCCTCCCCTTCTCTCCT	AGCTGACATGGGTGACTGAA	170
scaffold00004	ATGCAGTGATTTGGCCTCAT	TGCCTAGCAACCATTAGCAA	189
scaffold00004	CCCCCATGCACAATTTGAGC	GGCGGGGGTCATTATAGCAA	148
scaffold00004	CCAACCAGCCTGCCTAATGA	GGTTTAGTCTGTTTGGCGCG	140
scaffold00004	AGCTATCCAGTCACACAGCG	AAGGAGGCCCAATACACAGC	260
scaffold00004	AGGATGTTTCCCCTGTCCCT	GCCTTCTCACACTAACAATCACC	184
scaffold00004	TTGGTTTTGGTCCTGGGCTT	TCCGATGGCTTGTTTTGGGT	255
scaffold00004	AGGCATGTCAGTTGGCTCAT	ACTTCTTGTCACTCACGCGT	268
scaffold00004	TTCTGAGGCCTCGGTTTCAC	GAGACAGAACCAAAGCCCGA	248
scaffold00004	TTCTGAGGCCTCGGTTTCAC	GAGACAGAACCAAAGCCCGA	248
scaffold00004	ACCCTTTGGTGGCCATTTCA	GGCTCGTGGAAAGGTTCAGA	182
scaffold00004	ACAAAACAGTTGCCGCATCA	TATCACTGGCCGTTGACCAG	173
scaffold00004	ACCAGACATGTTTGGGTGTGA	GCGACCATGCATCTGGTTTC	106
scaffold00004	ACTTGTGTAGGACTCGCTGC	CATGGTTGACGGGAGAGGAC	289
scaffold00004	GGATCGCCATTTGGATGCTC	ATGCCCCAAAGGTTAGAGGT	299
scaffold00004	GGCTACTTGGCAAGCACAAA	CAAGGCTAGGGTTACGTAGGT	109
scaffold00004	GCACCTTTGCTTGCTACCTC	AGGGTTGGTGTCATCTTCGT	231
scaffold00004	TCGATTCCTTCCTTCTTGCACT	TGGATGCCTAAGAGGGAAAAGG	230
scaffold00004	TGGTCATGATGTTCGGTGGA	GGTTGTTGCGCGTGAAACAT	169
scaffold00004	AGTGGCAATTACAAGTCCTAGTGT	TCGACACAAACAGATTTCATGA	192
scaffold00004	ACAAACGTTTTCACCAGCAA	CCGGTGGTGGTATGGTGAAA	290
scaffold00004	AGCGCGCATCAAAACTTTGT	TGCTCAAATAGGGAAAGCCGA	122
scaffold00004	GTATTCAGCTTCCGCTTGCG	CCATGAATACCCCTGCTGCT	130
scaffold00004	ATGCAGTCAGCCCAAGTCAA	CACAAACACTGAGTGCTCGC	139
scaffold00004	CACCTTGAAGGCAACACGTG	TGTACAGTAGCCAACGAAGTGA	196
scaffold00004	GAGTAGGACGTACGCCCATG	ATGCACAGTCGTGACCTTGT	120
scaffold00004	ATGTGGAATCAGTGCCGGTT	GAAAGAAAGTGCTGTGCGGG	157
scaffold00004	TTCAGGTGTTGGTGCTGGTT	CGCGACAGGAATCCTACGAA	291
scaffold00004	AAGGCCTATACGTGCATGCT	TTTTCATCGCGCACAGTGAC	257
scaffold00004	TGGGAGTGTTGAGACCTCCT	TTGCATGAGCCTAGAGCCAG	219
scaffold00004	TAGGTCCTACGCTGACTGCT	ACGAGATGGCTGATGTGTGG	284
scaffold00004	ATCTCACACTTGGCTCACGC	TTGGAAAAGGTCACGGTCGT	106
scaffold00004	CGGCTTAGAGTTTTGCTTGGG	TGGAGCCCTTTTTCCCTTCA	152
scaffold00004	AGTGAGACCAGTCATAGGCT	CCCAACTCAACCTGCAGGAA	257
scaffold00004	TGCACTGACCATTGATGCAC	AGGGTAACTCTTCCAAAGGCA	132
scaffold00004	CAGAGCTGTGTGACCTTCGT	GGAGCTGCTGGAAACTGGAT	242
scaffold00004	CGAGTACCCCTCTGCTGTTG	GCTTCCGCATGTGCAGAATT	127
scaffold00004	CTGGAAAACTGGCTGTGCAC	CCGGCATGTGCTTTTGTTGA	122
scaffold00004	AGCCCACTACTCACTGACCT	GACGAGTCACGAAACCAGCT	127
scaffold00004	GGTAGTGTGCGTAGGCTGTT	ATGGTCTTGCCTGTGCGTAA	238
scaffold00004	GTGTTAAGCACCCATGTCGC	TGCATAGGGGTGTATGGGTT	192
scaffold00004	AAAGGCCGACCCTCACTTTT	TGCATAGGGGTGTATGGGTT	165
scaffold00004	CTTCTCTCTTGGGCTGGAGC	CACGACCCAACCCAGAAGAA	118
scaffold00004	GTGCGTCTTTGTGTCCAACC	GCGTTTGCATTTTTGTGGCA	140
scaffold00004	TACGCTCAATCCTAGGCCCT	AGGTGTCTTTCGAGGCCATG	178
scaffold00004	TCATGCAAGACCGTGCTCAT	GAGACGTGGCATGAATGGGA	227
scaffold00004	ACGACCATGCACTTGAAGGT	CCAAACACACGAGCATGCAA	134
scaffold00004	CTGCACCTCCGATTTCTCGT	AGAAAGCGGATTTGCAGGGA	218
scaffold00005	GGGGGTGGGATTTCGAGAAT	CACTGGTGGTGCCCTATGTT	266
scaffold00005	GGAAGAAAGAGCAGCGACCT	TCCTCGGTCTGTCGTCTCTT	222
scaffold00005	GGAAGAAAGAGCAGCGACCT	TCCTCGGTCTGTCGTCTCTT	222
scaffold00005	TGGATTGGCCCTAGGGGTAA	ACGTCGCATCTTGCTCTTCA	105
scaffold00005	ACCCTGCATTTTTCACAGCG	CGAGTGGTTGGATGGTGTGA	291
scaffold00005	ACCCTGCATTTTTCACAGCG	CGAGTGGTTGGATGGTGTGA	291
scaffold00005	TGGTGCAGGGTGATAGGAGT	GCTTGTGCCATCGTTGTTGT	270
scaffold00005	TCCAGCTGACTATGGGACCA	GGCATATTTCCAGCATGGCG	123
scaffold00005	TCCAGCTGACTATGGGACCA	GGCATATTTCCAGCATGGCG	123
scaffold00005	GCATGCGAGCCAAATACGTC	GGGAGCTGAGTTGAAGCACA	172
scaffold00005	ACCGAAACATTGGGGAGGTC	CGGCTGGAGTCATATGCACT	106
scaffold00005	GGGACACCACCTACGCTTAC	TACTACATGCAACTGCCGCA	118
scaffold00005	ACGTGAGGAAAACCAACGGA	GAACTTCGAAGTGCAGGGGA	198
scaffold00005	AACAAGGCGAATGGTGGAGT	TTATGCCCGGTCTCCCTACA	109
scaffold00005	TCGAGCATTTTTCCCGACGA	GAGTTACCACGTTTTCCGCG	197
scaffold00005	GCCATACGCTCAGAGACACA	AACTCACAAGTGCTCCCTCG	270
scaffold00005	TTCCCTGAGCTCTAAGCCCT	AGAAATCCTTGCCCTCGTGG	263
scaffold00005	GCCCTAAGTATAGGTTGTTGTTCC	TGGATAAACCTCAAACCCAA	107
scaffold00005	ACCTTTGTTCAAGCCAAACT	ACACGTGATCCATCTGAGGA	300
scaffold00005	ATGGATCACGTGTCTCCCTT	GCTTTGGTTTTTGTTTGTGCCT	300
scaffold00005	AGTCGTGCGTCCTTGTTTCT	GTAACGCACGACCATGCATG	121
scaffold00005	TGGCATTTTCTTCTGGGCCA	TCAAAATGAAGGCACAGCGC	284
scaffold00005	ATGCTTTCAGCTGCCAATGC	CCAACAATGCCTTGCAGGAC	228
scaffold00005	AGCATTTCAAACATACGCACACA	TGCAGTTCAAAGAGGAATGGGA	213
scaffold00005	CTGGAAAGCAGGCAGGAAGA	GTTTCGGCGGAAGGGAAAAC	100
scaffold00005	AATTTCTGCGTGGGGGTCAT	TCCACCCCATCCAAGCTTTG	295
scaffold00005	ATGCGAACCTCAGCATTTGC	GGAAACCTTGGGTGGGAACA	208
scaffold00005	AAGACCACCGAGCTTGGAAG	TCGAATGCCTTCCAGCTGTT	173
scaffold00005	CATGGCAACGGAAGCATTCA	TTCTCATAGGACCTGTGCCG	101
scaffold00005	TCCACCCACCACAGCTTAAC	TAAGCAGACCGAAAGTGGGG	121
scaffold00005	TCCACCCACCACAGCTTAAC	TAAGCAGACCGAAAGTGGGG	121
scaffold00005	CACTCCTGGTCCTGGAACAC	GGGCCCAAAAGAGAGAGTCC	114
scaffold00005	TTAATCCCGCCCGAGCTTTT	TGTCCACAGTTGCTAGTAGAGA	244
scaffold00005	GTCCTTGCAACTGACCTCCA	CCCAACAAATTCAGACGGCC	133
scaffold00005	TTTTGCCTGCAACACAGCTG	CGAGCACACCAGTTCTGACT	166
scaffold00005	AGCAAACCTTGGGTGGGAAA	AGAGTTTCCTGGACTTGGTGT	265
scaffold00005	ACTAAGTGGGGTCCTGCTCA	CGTGCATGAAGGTAGGTGGT	119
scaffold00005	GAGCACGATCGTGGGTATGG	ACATGTTGAACTCCCACGGG	148
scaffold00005	TGGAACGCGAGATGGCTAAA	TGTGTGTGTGTGTGTGTGTG	196
scaffold00005	TGGAACGCGAGATGGCTAAA	TGTGTGTGTGTGTGTGTGTG	196
scaffold00005	TGGCCACATACCCACTTGTC	TCGGCAACAGCTAAGTTCGT	148
scaffold00005	GTGGAGGCTCCCATTGGAAA	CTTCCACGCGTGTCATTTGG	144
scaffold00005	GTGGAGGCTCCCATTGGAAA	CTTCCACGCGTGTCATTTGG	144
scaffold00005	TGGACTTGTACCTTGGCACA	CAACCTTGGGAGGATCACCA	159
scaffold00005	GCCTCCGAGTCTCAATTGCT	TTGCGGGTATCTAAGACGCC	162
scaffold00005	TGGCAGCCCTTTAGTGTGAG	GCCGCACCCTACTAACACTT	235
scaffold00005	TCATCGCGATCTCAAGCCAA	GGAGGAGATGGCGTCCAAAT	117
scaffold00005	CAACTGAGGTCATCCGTCCC	ACGCTTGTTTTCAGCAGCAG	182
scaffold00005	CTGAATTGGGAGCTGCTGGA	AGGTGGGTAGCAGGAGAGAG	143
scaffold00005	GGGCTACACCACCTCCTTTC	GCCATTGGAGGATGGGCATA	275
scaffold00005	ACTCACCACGCTGTTCGAAT	CTCCGCCGCAAAATTCTGTT	169
scaffold00005	CCCACTGATGCCAACAAAGC	GGCCGGTACATCTGAGTCAG	123
scaffold00005	TGAAGAAGAACGCGGCTCTT	ACTGCTTCGACTCGAACGAG	111
scaffold00005	GGGAGATCGATTCAGAGCCG	AAGATGGGCTCACGCTTTGA	116
scaffold00005	CAGTCAGCGCGTCAAAAACA	TGCAAGCTTGATTACGACACG	273
scaffold00005	CTGGCTGCCAAATGTTGCTT	GTGGTGGTGGTGGTGATCAT	266
scaffold00005	CCCCCGCAAATAGTTCCGTA	TGTGGCACCAGCTTCATCAT	187
scaffold00005	ATCTCCTGGTCCCTGACTCC	CATCACAGCCTGCTCTGTCA	152
scaffold00005	ATCTCCTGGTCCCTGACTCC	CATCACAGCCTGCTCTGTCA	152
scaffold00005	TGGGTGCTTCTTGAAAACACC	AGGACTTCACAGGGCAGTTG	144
scaffold00005	ACCTGTCGATCATCACCACG	ATTGAGGGCAGGGTCATTGC	203
scaffold00005	GCATGGTGGCCATTGTTTGT	ATCATTCCAGGGTGTGCTGG	274
scaffold00005	GTGGCTTAACATCGGAGCCT	ACTTGGGGAAAGCAAATGGA	102
scaffold00005	TTCAGCAGCTCCTAGCCCTA	GCATGCATGTTTCTGGGTGG	277
scaffold00005	GCTGGGGTGGAAGCTTTAGT	CGCGAGTGAGTGATCCCTAC	118
scaffold00005	TCCTACAAAGTATCCGCGCC	CGAGTGACAGAGCCGCTTAT	210
scaffold00005	TATGTGCAAACGACGACGGA	GAGATCGGGGCTAAACGAGG	231
scaffold00005	TTTCCGAAGTTAGTGCGGCT	GGGAGGTCGATTCACTTCGA	209
scaffold00005	CATTATCAACAGCGCCTGCC	AGGCTACCGAGGGAGAGATC	146
scaffold00005	CATTATCAACAGCGCCTGCC	AGGCTACCGAGGGAGAGATC	146
scaffold00005	TGGCCAAAAAGGTAGTCTCGA	ACAGTTAGCCAAAACCCTAAGTCA	141
scaffold00005	GGTGTGCGTGAGAAAGCAAG	CAGAGCTTGGAAAACGTGGC	175
scaffold00005	TCTTCCACCAGGCAACATGG	TTAGCCCAGCATCTGCAGAG	267
scaffold00005	CATTTGGTGGTGCAGCACAA	GCGAATGCTTGATCCGGTTC	182
scaffold00005	CGTTTTGGGCGGTTCACATT	GGTGAGAGGGGTAGGTGAGT	116
scaffold00005	AGGCAAATCCTCCATTCGACT	AGAGAGCTTGTGGGTCACAC	144
scaffold00005	TTGGGGAGTTGAGCTTGGAG	CATGCGAGCCACAAACATGT	139
scaffold00005	AGGGGGCCTTTGGTTTTTCA	CTAAACTTGGCGGGTGGGAT	277
scaffold00005	AAAGCCACAACCATGTCCCA	CATATTGGCCTGCAATCGGC	112
scaffold00005	GTGGACCCGACTAACCACTG	TCTCCATCTCCATCCAGCCA	299
scaffold00005	CATGTGCGAGCAGTCCAAAC	CTCCATTCCTGCTCCTCCAC	195
scaffold00005	GCTACCGACTTCGCCAGTTA	TGGTGGTCAAGTGCTGGAAA	211
scaffold00005	ACGAATGTTTGAAGTCCCCA	AACATGTCAAGCGCTACCGA	114
scaffold00005	CCGAGGTCGCAGGTAAAAGT	CCCATCTTGGCTTGTCCTGT	101
scaffold00005	GTATCGACGACGCCTAGTGG	CTAATGATGGGACCCCGACG	155
scaffold00005	GCTTTGCATGCTTCACGTGA	GCCTTCTCCGATCCCCTCTA	285
scaffold00005	AGAGAGGTCGACGGTCAAGA	CACCATCACCATCACCGTCA	125
scaffold00005	ACGTCAATTGACTGGATGGCT	TCCATGCTCATGCGAGTGAA	104
scaffold00005	ACAGCAAGACAACTCCAGCT	AAGTGGCCAATAGGGTGGTG	270
scaffold00005	ACAGCAAGACAACTCCAGCT	AAGTGGCCAATAGGGTGGTG	270
scaffold00005	TAATCCCGCACACGTCATGG	GCGGATGGTTTGGTGGACTA	244
scaffold00005	GCTGGGAAGGGAAGAGCTTT	TGGGTATGGGCAAACACTCA	175
scaffold00005	AGGGCCTATCACTTACCCCT	CTGCTGTGTCACCTACTGCA	296
scaffold00005	AGGGCATTTTGGAATTAGGCA	GGAGAGACATTCTAGCGGCC	103
scaffold00005	ACACGCTGTGATGACTTGGT	ACCCCTTTCTTAGTTGTTATGCA	255
scaffold00005	ACTCTTGCCTCAGTGCTGTC	TTCTTGTGTTTGTGCGCCTG	192
scaffold00005	CGCACACCCCTAAATAACCG	TGGTGTGGTTTGTGTCTCGT	109
scaffold00005	CGCACACCCCTAAATAACCG	TGGTGTGGTTTGTGTCTCGT	109
scaffold00005	AGTCTGGAACTCTGCGTGTG	GCCAGTGGCGTTGAATTTGA	152
scaffold00005	AGTCTGGAACTCTGCGTGTG	GCCAGTGGCGTTGAATTTGA	152
scaffold00005	AGGTGGTCTTGGTCTTGCTT	GGTACAAATTGGGTTGCCTCC	103
scaffold00005	CAATACAGCGCCACAACACC	AGCACAGAGTTGTTGCCCTT	104
scaffold00005	TCCACGAGCCGAGTCTCATA	ACAGACGGTTGGAGTTGAGG	101
scaffold00005	TGGTCTGAAACATCGGTGCA	TCAAACCCGACAGACTTGCA	282
scaffold00005	TTTCCGGGAACACTGAGAGC	TCTCAGCCTTCGCACGAAAT	202
scaffold00005	TGCTCCACACACATGGTTGT	TAAGGCCTCTCGTGCATGTC	207
scaffold00005	ATACAGAGTCACGACCGTGC	GCCTTACGCACAAGCATACG	168
scaffold00005	TTTGGATTGGGCTACGACCC	CAGAGGTGGTGATTGGCTACA	169
scaffold00005	ATCCCTCCATCTCATCCCCC	TCACCCCCTAGAGAAGCGAA	112
scaffold00005	ACCTTGAGGGGAATAAGCCG	TGTTCAAACAGCGGCTAAACC	106
scaffold00005	CCACTGCAGTTGCTTTGACC	CCCCTGGTCCTGCAAAGATT	284
scaffold00005	GCGATAAAAGCTTGGCGGAG	GACAAGTCGGCGACCAAGTA	138
scaffold00005	GCACGATAGCATGCACGATC	TGTCTTGATGCTTGATTTGGGAG	264
scaffold00005	TGAACTACGCACAGATGGCC	GCGGTACCTGTCTAACGTCC	176
scaffold00005	CACACACACACACACACACA	GAGCCCTTGAAAGAACCTCCT	232
scaffold00005	GCGACGCATTTGTGTTCCTT	AATTGATGCTCGACGCTTGC	240
scaffold00005	TCACCACCATCCACTCGTTG	CGAACAGGATACCTCCAGGC	138
scaffold00005	AGTTCCTCTTTGGCTCACCG	AGAAAACAGGAGCTGGGTCG	170
scaffold00005	TAGGCGGCCTTGACTAGCTA	AGGTCATGCATGCTCACCAA	109
scaffold00005	TTTTGGTGACGGACGTGACA	GTCCCCAGTTGCTTACGTCA	130
scaffold00005	TTTTGGTGACGGACGTGACA	GTCCCCAGTTGCTTACGTCA	130
scaffold00005	TTGAAGTGACGTCCACCTCG	AGGCTGTGAAGGGTGGAATG	192
scaffold00005	TCTCATCGGCGGTGTCTTTT	GTGACGTTGGAGTTGGAGGT	253
scaffold00005	ACCGCTACGTTTGTCGGAAT	GTGCCAGTGCCTTAATCCCT	184
scaffold00005	TGTACTTCGAGCTCCCCATT	CCTGCAGAGCCTGAACATCA	277
scaffold00005	TGAATGATATGGCCGGCCTC	GGCTTGCGGGCATTATCAAG	148
scaffold00005	AGGAGAAAAGTGTTGTGGGGA	CTGTTCACACTGTCCCCACA	125
scaffold00005	CCATTGCCCTCCATACCCAA	TCATAGACGGGGGAGATGGG	267
scaffold00005	GTGACGGAGATCCCCACAAG	TTTGGGGACTGAGATGTGGC	298
scaffold00005	TTCTTAAGCCACACGAGCGT	AAATCCACACATACGCCCGT	291
scaffold00005	AGGGTTCGCTGGAAAAAGGA	CGTGTGCCAGGAGAGAGATG	112
scaffold00005	CAAGTGCTTTGGCCTGTGAC	TTGACCACCCACAACCACAA	225
scaffold00005	ACCTGCACTCTCTTTCTGCC	GTCGTTTCATTCCTTCCGCG	253
scaffold00005	GAGCAAGCCTGATTTTCGCC	CAGCTGTTAGTCTTGCCCGA	107
scaffold00005	GCAAGACCCCATGACATCGA	GTTTTGGGCAGCATGGACAA	104
scaffold00005	GAAAGGCCCTGCTAGCATCA	GCTAAGGAGGGTTTGGCTCA	278
scaffold00005	CGTGACCCTGAAAGTGTGGA	GGCCAACAAGCAACCGAATT	187
scaffold00005	GTCTGATCAGCACAGCAGGT	AAACACATACCTGGGCCTCG	203
scaffold00005	TGTTGGTTGGCTCCATACCC	CGAGCACGAGACAAAGACGA	203
scaffold00005	TGCTTCATCGTAAAGGCTCGT	ATCAGCATCTTGGCATGCCT	141
scaffold00005	CCCGTGTGCTTTCCCCTAAT	TTTTCTGAAATGCACGGGCG	230
scaffold00005	CCTGCGAGTGTTGTGTTTGG	GCCAACATGCTATCTGCTGC	157
scaffold00005	CCGTGCACTTCAGAAAAGCC	CCCCCTTGTATCCACCCCTA	243
scaffold00005	ATTGATTCTCCGCGACCCTC	GGGAGCCATTTTCTGCCTCT	184
scaffold00005	CCGCCATAAAGGAGTCACGT	CAGTGTCGACAACGGTGGTA	286
scaffold00005	AGCTTGCGGTTACGTGAGAA	CCAGACCCCGTCTTGGAAAA	268
scaffold00005	TGGGTTCATTACTTTTGGCCCT	TCGCCTCATGTTTACCCAAA	135
scaffold00005	TAAAGGCAGCCCATCCAAGG	TTGTTGAGTGTGCGTCCGTA	269
scaffold00005	GACTTCCCCACCTCAACCAG	AGTCATCACAAGGCATGCCA	289
scaffold00005	TCCATGCAGAGCACCAACTC	ATGCACTCGTCAGGCATACC	113
scaffold00005	TGAATTCTTGGTTGGGCGGA	TTGTTTAGCGGTGCCAGTCA	106
scaffold00005	CCGCTCTTGGTTGGACTGAT	GCTTTGGCTGCAACATGCTA	124
scaffold00005	GCTCGTTGGCGTAGGACAA	CTGGATCCATGGTGGTTGCT	189
scaffold00005	GGCCTAGGAAGTGCTTTGGT	AACAAATCAGGCTGCATGGC	255
scaffold00005	ATGATGGACAAGGCATGGGG	GAGGAGAAAGTGGTGCCTCC	101
scaffold00005	GCAGAGAGCATCGTCCTTGA	TGGACACACTGTTAGCCGAA	119
scaffold00005	TAGAGGTTGAAGACGCACGC	TTGACGAGCAAAGTGGTGGT	116
scaffold00005	AATGACCCTTCAGCATGGCA	AGGGCTCCTCCGAATTGTTG	250
scaffold00005	TTTGATTGCAGCCTCCAGGT	TTGTTTGATGAGGGTGGGGC	221
scaffold00005	GCCCCACCCTCATCAAACAA	ATGCTGCAAGGACACGATCA	147
scaffold00005	TGCTGCTGAAAACCCTAGGG	GTGGGCCCTTGTACAGAACA	197
scaffold00005	TGTTGCCATTTGGGATGCAC	ATAGACACACACACGCACGT	191
scaffold00005	GTAGCCAGTGTTGTTCGGGA	ATCGTGAAACCGTGTCTCCC	286
scaffold00005	CCGTCTCCGATCACCATCAG	CACAATATCACGCTCCCCGA	140
scaffold00005	CACGAGCACCATCCAATCCT	GGCTTTGAACGTGACTGCAT	220
scaffold00005	AATGGCATTTTCCACCGCAC	ACTGGGGGATCTCTCTCACC	172
scaffold00005	ACAAACCCACCGAGACTGAC	GCTCGTGACAGACTCACCAA	284
scaffold00005	GAGGGCAGCCAAGAAGAAGT	ACTAAGCTTGCCCAGAGAGC	125
scaffold00005	TGCTTTGAGAGTTGACACAAACA	TCCATGGACAATTGTTGCTCA	103
scaffold00005	GATCCGCGGTTCCTCATCTT	GGCCTTCTATTGCCCCTGTT	154
scaffold00005	AAGCCTCCCTCCCATGTAGG	TCCACAAACCAAGACATGTCCA	106
scaffold00005	CCGAGGCCAAGGTATGTGTT	CTTCTCCGTCAGCCTCGATC	170
scaffold00005	TCCTTTCAACTGCAGCCCAA	GACAACATGCATGGCCATGG	273
scaffold00005	GTGGCCGTTGATAACAGCAC	AAAACTATCTGGCCGCCTCC	101
scaffold00005	TTACGCGTGTGTGTGCTAGT	GGCTACCTGCATCGGACAAA	220
scaffold00005	CGCACTCTCATCCCCAACTT	AGCAAGTTGTACGAGGCGAA	107
scaffold00005	GGAACCCATCATGGAATTGGG	GCACAATCTCACCAATTGCCA	125
scaffold00005	GGCAATTGGTGAGATTGTGCA	AGGGTAGATTGCACCATGCC	291
scaffold00005	TCCGTGGTCTGATCGAGGAT	AACCTCACAGCTGATCACCG	161
scaffold00005	TCCGTGGTCTGATCGAGGAT	AACCTCACAGCTGATCACCG	161
scaffold00005	CCGCACTGGTGAAGATAGTCC	CGCTTGTCAAACCATTGCCA	123
scaffold00005	TGCAATCGAAGGCTGGGATT	ACGCCACGTAACCAGTTTCT	219
scaffold00005	GCTTGCCATCGTGGAAATGG	AATCCGTCCGTCTTTTGGCA	270
scaffold00005	AAGCTTCGTTGAGCACCAGT	TTAGTCGACGACACGGGTTG	105
scaffold00005	TTTCTCCTTGGCCTGAGCTG	CATATTGCAGCTGTGGTCGC	210
scaffold00005	CCGAAAGTACCGAACCCGAA	AGGTGAGTTGAGCAGGAACG	271
scaffold00005	ACCGTCACGCCACAACTAAT	GCACGTGCAACAAGACGATT	153
scaffold00005	TACGTCCACTTTGGGGAAGC	TTGCTGGGTTCGAGTGACTG	181
scaffold00005	CAAGCCCCACAGATGTACCA	ATTTCCTGCCACCACCAACA	266
scaffold00005	TGTTGGTGGTGGCAGGAAAT	TGGCTCTCGCAAATGGTGAA	160
scaffold00005	CAAACCTCTCGCCTTTTGCC	ATTGGCTCGGTGGTCATGAG	175
scaffold00005	TGCCGCCCGTAACGTTATAA	TGCCACCCAAGGTTTGACTT	236
scaffold00005	AAGCATGTGAGCCAACATGC	AGTTGAGCGGGATTTCACCC	104
scaffold00005	TCCTACAAAGCCCACACGAC	AAGTCGTGTAAAGCGTCCGT	244
scaffold00005	AGTGTCACAGATGTACCCTCA	TGTCTTTTCTTCCCGCACTCA	155
scaffold00005	CAACCCAAGCCTATGCCAGA	TTCTCGCCCTCCTAAGACGA	127
scaffold00005	TGTGTCAACTGCTGGCCTAG	GTGGCCAAATCAAAGGGACG	137
scaffold00005	TCAACACCCTAGCCATGCAA	ATGGCGACGGGTCTTACAAG	255
scaffold00005	ACTGTATCAACCGACTCGCA	GTTCGCCAGAAACAACACGT	196
scaffold00005	GAGTCTCCATCGTCGTCGTC	ATTGATGCATGCAGACGCTT	201
scaffold00005	TACACATGAGGGTGGGCAAC	CACACACACACACACACACA	156
scaffold00005	CACAGCTTAGGCATGGGGAT	TTCTTCGCAACCAAAGCAGC	100
scaffold00005	CCATACATGCTGGCTGGTCA	AGAGCAATCCTAGCAGCCAG	251
scaffold00006	TACCTGCGACGGGAATCCTA	CCAGTTTGGGGCCCATTGTA	103
scaffold00006	GAAGGTGGGCAAGCCTTTTG	TCAGATCCGAGACCGAACCT	193
scaffold00006	ACGGCCTATCACCATTACGT	ATGGCGAGAAACAAGAGGGT	222
scaffold00006	AAAAGGCTCTCACCTCGTGG	CTGTACATCCTGTGCATGAGC	274
scaffold00006	GGGAGCTGAGTTTGAGCACA	AGCATACGAGCCAACATACGA	132
scaffold00006	AGAGCCAAAAGAGCCTTCGA	TTGAAGGGGTGCATACGTGG	156
scaffold00006	CTTTTGCCCTCTCCCTCAGG	ACTCGATGCCTCCCCAAAAG	177
scaffold00006	GCGACTGGTCATTTGAGGGA	CAGGTTCCCTTTCTTGGGCT	233
scaffold00006	GCAAGCACGTTACGATCACA	GCATGGTCGTGCATGTTCAA	109
scaffold00006	CTGAAACGCTGCAACGGAAA	AGAGCTGGGAGGAGGAGATG	222
scaffold00006	TGAATCCCACAAATGCCCCA	GTGTGCCAGCCATTTTCCAG	244
scaffold00006	CGAAACCCAAGCAAGCAACA	ACAACAGGTACCTCCGGGTA	220
scaffold00006	AACACTTCGTGCACTCACAA	AAGTCGAGAGCCATGGATCA	169
scaffold00006	CGCGTACTCCATCGAAGGAA	GATCCTGCGTCGGATGGATT	160
scaffold00006	GCGACTGGTCATTTGAGGGA	GCCACTGCCTCTCTCAACAT	197
scaffold00006	TTCATCAAACCCTTGGGTGG	TGTGGGTTGGTATCCTAGACG	112
scaffold00006	GATCAGTCCATGGGTCACCT	GTCCAGGCCAACGTGAAAAC	266
scaffold00006	GCAAGCCGCTTGTTCAACTT	TTGACGTGACATTCATGCGC	293
scaffold00006	TTGTCGTCACTGGTGCACAT	TGAGTTCAGTTTGAAAAAGCCCA	183
scaffold00006	CTCTCTTTCTTTGGCGCGTG	TCATCCACCCAATACAACCT	108
scaffold00006	ACAACGATACCAAGAAACCAGC	AGGTGGCATAGGAGTAGCTCA	105
scaffold00006	AAGTTCTTATGGCAGCCCCC	ACCATCCCAAAGGCGTTTGA	279
scaffold00006	TGCTCACATGCATCCACCAT	GTGGCACATGCACAATTCCA	289
scaffold00006	TCATCCTAGGAGCATTTTCGTCT	TCCCACCCGAAGTTTCTCTT	242
scaffold00006	AACACAGCCCTCTTACCTGC	GTTGTCACGTACGCATGGTG	185
scaffold00006	GGGTCGCTCAAGAAAGTTGC	AGGCATCCTCTTCACGTTGA	278
scaffold00006	GGTGCTCTTGTAGGTGGCTT	GGGTCCAAAATGGGGTGTCT	161
scaffold00006	ATGCGTGCGACCGTGTATAT	ATCACACAGACACGCACAGT	172
scaffold00006	CTCGCCTCAACTATGGTGGG	AGGCCCCTTCTGCTCATCTA	206
scaffold00006	GCCCCCATTCCCTCCTAGTA	ACAATGTTCCCTGAGGCAGA	209
scaffold00006	CAATGAGCCCACCATGGACT	GGGAGGGACGGTGACATTTT	197
scaffold00006	CCCACCAAAGATGTGTACCGA	CCTGACTTGCCCATTGTTTGT	292
scaffold00006	TGGATTAGCCATTCTGCGGG	AGGGGGTGGTTACGTATCCA	104
scaffold00006	TGGGTGGGAAAACAGGCTTT	AAATCTCAAGGACTGGCCGG	161
scaffold00006	ATGTATTGCCCCCTTGGACT	TGCCTCATTCACTAGGATACACA	261
scaffold00006	GGCTTTACCAGAAAGTCCTCA	CCCCGCTTCAAACTATGGGT	250
scaffold00006	ACCATGATCAAGCTGTGGCA	CACCATGTCTGACCGGATCC	103
scaffold00006	ACATCAACTGACGTGGGACC	CCACGGCATGCCCTAACTAA	163
scaffold00006	CTACCCCTTTACCCGGGAGA	TCCAGATCCTAGGAGCCCAC	138
scaffold00006	TCCCTTAAGTATGCTCTTGC	CCACAACTTTGTTGATACCCACA	165
scaffold00006	TTTCATGTCGGTTCCTCGCA	GCAGGGTTTTGCCACGTAAA	136
scaffold00006	ACGGGAGGATGATGGTCAGA	GCTCGTCGCTGGAAATGAAC	104
scaffold00006	GAGCTGTACGGCTGGTCAAA	CGCATGGTGGTGTTCTTTCC	258
scaffold00006	CTCGCCTCCTCGTAACACTC	CAACTGACCCAACCCCAACT	182
scaffold00006	CTGCCTGTTCAAAAGCTCCG	GAGCCCTAAAACTCGGAACCA	171
scaffold00006	GTTGACCATGTCGTTTGGCC	GCATCCGGACGGTCAATTTG	182
scaffold00006	TCCCACCGGAGCAACATTAA	TGTTTTAGTTTCTTAAAATAGTGGCT	120
scaffold00006	CACATTTTCCCAGTGCCACG	GGTGGCGTGCTAATTGGTTC	213
scaffold00006	GCCATGGAAGCTCAACCTCT	AATTTCTTCAGTGCGCGCAG	160
scaffold00006	CACGGGCACTAGATTTGGGT	AACTGCGAAGACCCCAGATG	106
scaffold00006	GCGTGCGTGCTTTTGGAATA	TTCTCCCCCAATTCCACACG	135
scaffold00006	GAAAATCTGCTGTGCTGGCC	TAGGGGTGAATACGAGGGGG	202
scaffold00006	GTGTGTGGTGGAAAATGGCC	AGCTTCCGCTTGCAGTGTAT	296
scaffold00006	ATAAACTGACACACGGCCGT	CCTTTTGCGTGAAATGGCCA	169
scaffold00006	GCTAGTCAATGCACCGGAGA	TTATTTCGGAAGGGTCGGGC	100
scaffold00006	CCGACATTTTCTTTGGAGTCGT	TGGCAAAACAACTAAAAGCTTCA	241
scaffold00006	AGTTGAAGGAGGCATGCACA	TGAGCAAAATGTTGGCAGCC	291
scaffold00006	TTGCAAGTCACACCCACAGT	AATCTCCGAGACAACTCCGC	165
scaffold00006	AAACGCCCTAGCCTTTCTCC	GGCTGCCTGTTGTCTGATCT	212
scaffold00006	TCTCTCTGCTCTTAACGCCA	CAATCACAGGCTCGTGCAAG	213
scaffold00006	CAGCATGACCCACGCAAAAA	CCAGCTGGTGCCCAATAAGA	134
scaffold00006	CTAACAGGGCCCTTGCAAGA	GAGAGAGGGGAGGGGAATGT	113
scaffold00006	TCACTCGCTACCAAACCACC	TTCTTCTCCTCCCCTCCAGG	113
scaffold00006	TCACTCGCTACCAAACCACC	CTTTGGTGGAGCCCAGTAGG	177
scaffold00006	ACAAGAGACCAAGCAGGAGC	TGGGTGGCCATGGATGTATG	107
scaffold00006	ATTCGCTCCGAGACTAAGCG	CGTTAGCGGTGGTGAAGAGT	245
scaffold00006	ACACCATAGCATTTGGGGCA	ATCACCCAAACCAACCTGCA	263
scaffold00006	GGCCCTAGCAAACAGTCACT	CTGTGCTCCATGCTTCATTGT	149
scaffold00006	CATGCGTCCTCTTGCTCTCT	AGATGGGTTGGCAAGGAAGG	119
scaffold00006	TGTCTTCGTGTAGTCGTCGC	GCCCATCGTCCACCTAAGAC	166
scaffold00006	CTGGGTTTCGGAAGTCCCTC	CAGGTCTTGCCGGCAATAGA	249
scaffold00006	TTCAGTGAGGAGGACCACCA	GGATGGGCTTGGGAAGTGAA	197
scaffold00006	TCTCCCTCTCCGTCTTTCCC	AGTCCCTGGTCAAGTTGCTG	212
scaffold00006	GATGCAGCTGTTGTTGTGGG	AAACTGGGCGAAGTCTCTGG	229
scaffold00006	TTGGTCAGCAAAAGTTGGCC	TGGGCAATTACATTCGGCCT	130
scaffold00006	AGAGATTCCCGGAGACCCAA	AGCGTCGTTATGGACAGCAA	188
scaffold00006	ACCAACCAAACCACCCCTTT	TGTTCACATGCTTCAGGCCT	191
scaffold00006	GTGAGCTCCAAGTATCGCCA	ACTCATCAATGTCCGCGGTT	156
scaffold00006	ACCTTCCCAGTTTCGCTTCA	CATTCACCATAGCGACGGGA	167
scaffold00006	AAAGACACACCTCCTGCTCG	ATCACGAGCTTGTCAGGCAA	164
scaffold00006	TCTATGACACAGAGTGGCGC	ATGCAAGCTGAATGCCCTCT	113
scaffold00006	CTGGACAGGAGCAAGCTTCT	GACGCTGAGGTTGTGAGTGA	110
scaffold00006	ATCGCCCTCACTTTCCATGG	TCGGCAGTACCAACGAGAAC	295
scaffold00006	ATGTCTTGGGCCACTTCCAG	TGGTGGAGTCTTTGGGTGTG	253
scaffold00006	AGCCAACCTTCCAGTGTGAG	ACTCCATCAGCTTCACCTGC	156
scaffold00006	GTTGGTATTTGCGGCAGGTG	AGAGATGAACCAGCCCTCCT	129
scaffold00006	TGGCGATTAAGCTTGCCTGA	TGGACTTGGCCACATTGGAA	239
scaffold00006	AGCCGAATTCCATGCCTGAA	GGCTTGTGCTGCATTGGATT	114
scaffold00006	GCAGGTACGAGAGCTAGCTG	TCCGCTTCTCCTTGTGACAC	226
scaffold00006	TGACGCACCAAAGGAGAAGA	AATCGCACACACACACACAC	112
scaffold00006	ATAGTGCCGTGCAGTGGAAA	AGCTGCCGATTCCCCTAAAC	120
scaffold00006	TGATCCCACACACTTTTGGGT	TGGGTTGTCTTGCTGAGTCA	175
scaffold00006	CAACGCAACACATCACAGCA	AGCAAGTACCTGCTGCTGTT	241
scaffold00006	AACTCGAAGCACACCTCGAG	GCATTTCGTTGGGGGTTCAC	205
scaffold00006	TCTAAAGCATGCGAGCCACA	ATTGAGCTTGGTGCACGAGA	136
scaffold00006	TCTAAAGCATGCGAGCCACA	ATTGAGCTTGGTGCACGAGA	136
scaffold00006	GCCTTCACCTACCAGCATGT	ATCTTTGGTGGTTCTGCCCC	106
scaffold00006	GATAGCGTCGCTCTCAACCA	GGAACACTAGCGAGGCACTT	132
scaffold00006	GGTCACTCCCTTAAAGCCCC	GCAGTGCTTTGCTTGAACGA	132
scaffold00006	GCGAGAAGGAAACTGGTGGA	ATGGAATCGGCTTGGGAGTG	162
scaffold00006	ATGTTCGCGTTTGATTGGGC	TTGTAGACTAGGGTTGGGCA	141
scaffold00006	TATACTGGAGGCCCTGTGCT	CGCAGCAATTCGTTGTTTGC	120
scaffold00006	GCCAAGGAGTCTGTCGACAT	AGCAAACTTGTTCGCAGCTG	211
scaffold00006	CGTTCAAAATGGCGTCTCCC	CGCATTGATGAACCACGCTT	109
scaffold00006	AAACGACGCCTTGCCTTCTA	TCTCTGCATGCTGATTGGCA	126
scaffold00006	TGAGGTGGCAATCCTTCGAG	CCAGCTCCCAACAACCTACC	121
scaffold00006	AGTAGACGACTTGCCTCCCT	AACAAGGGTGGCTTCTACGG	248
scaffold00006	ATTTCCAGACGCCATCAGCA	TGCAGCGTTCTGGAGGAAAT	183
scaffold00006	ACAGAATGCGGCCCACTTAA	CCATTGGGCCTACTGTGTGT	123
scaffold00006	ACAGAATGCGGCCCACTTAA	CCATTGGGCCTACTGTGTGT	123
scaffold00006	ATCCAGCTCTTGTCGGGTTG	TCGGTCGTTCTTGCTGTTCA	131
scaffold00006	AACTCACTTTTAGGCGGCCA	ACGGGTGGGAACAAGGTTTT	121
scaffold00006	CATGGGTGGGAACAAGTCCT	GGCCAGCTGGAGTTTCTTCT	124
scaffold00006	CGGTTCTGGGCAGTGTAAGT	AGTTTGCTGGTGAATGGGCT	111
scaffold00006	ATTCATCAGCGGCAAGTCCA	TGCCACTCTTGTCATGGTCC	216
scaffold00006	CTCCAGCTCTGAAACCAGGA	CAGCAGCAGCCAAATGTGTT	229
scaffold00006	ATTCAGTGGTGGCGTTGGAT	GTGGGACTGGGACATCTTGT	100
scaffold00006	TGGTACCAGCTGCAGAACTG	ATTGGGCTCTGGTCACATGG	184
scaffold00006	TGCCATAGCCTGCAAATCCA	TGCAAGGGGAGTTCAGCTTT	167
scaffold00006	AGAGCACATGCAGCCAGTAG	GTGAATCAACCGCGGCAATT	277
scaffold00006	GTTCAGCCGTAAGAGCCCAT	TGGCTTTCAACAAGAGGCCA	189
scaffold00006	CATCACGGAGCTACTCACCC	ATTTTCCTTTGCGTGCCACC	269
scaffold00006	GTGGGTACAAGTGCTTTGGC	TCGTCAGTGACTGCGGTTTT	104
scaffold00006	TCATCAATGACGATGGTCGCT	AGCTGTCTCCACCATCGTAA	102
scaffold00006	ACAATCGTATCTGGACCCGC	AGTGTTGAAAGTGGGAGCCT	106
scaffold00006	GCCCACATTGCATCAGGTTC	GACAAGTTTTGGGGTGCGAC	154
scaffold00006	TCCAGGCTGTGTTTCACTGT	CCTCCTCCTCCTCCTTCTCC	152
scaffold00006	GAAACCACTTAGGGGTGCCA	TTCGGGGTTACGTGAATGCA	157
scaffold00006	TCTCCGGCTTGTGAGAGAGA	TGATGGGTGGGAATCCAAGC	259
scaffold00006	CTGCCAAGCCATATCCCCAA	TTTTGACCTGCGAGCGTAGT	144
scaffold00006	GGTTGGCATTGATCTGGTGC	GTATCTGGGGAAGGCCGAAG	185
scaffold00006	TTGTCATGTCGAGGGTGGTG	GACCAGATCTAGCCGCCTTC	117
scaffold00006	AGAATGCCGACTTCTGCACA	ATTGATACGCAATGGCCCCA	127
scaffold00006	CCGCCATCATGTCCATTTCG	TATGTTGACGTCGGTCCACC	280
scaffold00006	ACTGCCAGTTTGCCATACGA	TAGACGGTGGACAGTTTCGC	240
scaffold00006	GTGGGTCCATAACAGAGGCC	AGGGAGTTGGGATGCATGTG	124
scaffold00006	TCTCCCTTGGCACCACTTTC	AATGTTGTCGTTTGCAGCCC	217
scaffold00006	TCTCCCTTGGCACCACTTTC	AATGTTGTCGTTTGCAGCCC	217
scaffold00006	CACTACTGAGGCCAGCGAAA	TCTTCTCCGATCTCGCCTGA	118
scaffold00006	CGACCGCCGAACCATATACA	GTCCTCATCTTTTCCGGGCA	174
scaffold00006	TCAGCAAAGCAAGGCCACTA	GCTGTGTTGTGGGAGTAGCT	175
scaffold00006	GCGGCCGAAAGATATCCAGA	TTCCAGGGTCGCTTCTTTCC	264
scaffold00006	TCTCAAACAACCTCGCACGT	AGCTGCTTGCCGTGATTTTG	112
scaffold00006	GCGGCTATTGGGTAAGGGAA	TTTGCCGCTGACTCTCACTT	100
scaffold00006	CACGGTGGCTTCTTCTTCCT	AGACAAGGAACGCACTCCTG	194
scaffold00006	GGTGATGCGGGGTTAAGGAA	TGAAACCACTGGCCCACATT	211
scaffold00006	ACACCATAAGGGCAGTGGTG	ATCTATCCCGGTGCTCCCTT	136
scaffold00006	TATTTGCGGCCCAAGGACAT	TGGTCCCAAGACAATTCCCG	260
scaffold00006	TGAGTCTGGGAGTCTGGGAG	CATTTCGTGCCCTTTCACCG	143
scaffold00006	GGAGAGACGATTCCGCTCAG	CCGAGGCCTTTGTTTTTGGG	127
scaffold00006	GGCATGCCAGCTTTTGAACA	CAAGCCATCCACCTGCTACA	282
scaffold00006	GAAAGCCCCCAAACAAAGGC	ACACGTAACACCACCAGCTT	114
scaffold00006	TAAAGGAGGGAATGCCAGCG	GTGCAGTACTGAAGGCGGAT	277
scaffold00006	GATGGACCACTCAAGCATGC	GCCAAGTGTGGGTGGAGAAT	119
scaffold00006	GGAAGGGACAGTACTTGCCC	AATTGTAACGGCCCAACCCA	121
scaffold00006	TCCGTTCAATGAAGGTGGTCA	TGGCCAGATTTGGGTGTCTC	134
scaffold00006	CCGAGGCCAAGGTATGTGTT	CTTCTCCGTCAGCCTCGATC	170
scaffold00006	CGGTCCCTCTCCAGTACGTA	TATCTCCTCCTCTCAGCCCC	174
scaffold00006	CTTTCTCTCCTTCGCAGCCA	CAGGGGGACTACTACTGGCT	168
scaffold00007	TGAAGACAGATTAGGCGACGG	TGGACACCGCCACTTAACAG	101
scaffold00007	CACCAACTGCCAAACTGGTG	CGCATAATCCCGGTCAGTCA	291
scaffold00007	CAGGACCACTGCAATGGCTA	ACTTGTGCTCACAGCTGTGT	287
scaffold00007	CAGGACCACTGCAATGGCTA	ACTTGTGCTCACAGCTGTGT	287
scaffold00007	GGTCCCTACTCACTACTGCC	GCCATAGGTGTGGTTTTGGG	105
scaffold00007	TCGATGCCGACAGCTATGAC	TTTCGACGGAGGAGGCTAGA	159
scaffold00007	ACACTGCATGCAGAAAAGCC	GGTTCTCATGGGTGGGACTC	286
scaffold00007	TGGTCTGTCCTGCCCAAATC	CTGCTCAGGGGTCACCAAAT	117
scaffold00007	GAGATGTTACCGGAGAGGCA	TCATCTCCCCAAAATCACGCT	100
scaffold00007	TCACGTGACTTTTTGTAACCACT	GGGTGAAATTAAACCTTTGGCCA	222
scaffold00007	AATGATTCCTGCTGGCCCTT	GCAGGCCAACAATGAGCAAA	117
scaffold00007	GTGTCTTCAAGTGCCCCTGA	TCCTTGTTTTGTGAGGCCTCA	109
scaffold00007	GCTTTGTCAATGGCGGATGG	TATGGGTGAGCATCAGGGGA	188
scaffold00007	CGTTGGCCTTAATTCTCTCGG	TCCTTGGGTGGGATTAAGCC	179
scaffold00007	TCTGCAGGTAGAGACACCCA	AGCGAAAAACAGAGAGCCCA	215
scaffold00007	ACTTGTTGTCTAGCACCTGT	CTGCCTATGGGAAGAGGAGA	199
scaffold00007	GGGCACGATCTGGATGGAAT	GGTTTTGAACCCCATGCTCG	227
scaffold00007	TAATGGTGGTGGTGGTGGTG	ATCAAGCCAGCCCCCTTTAC	176
scaffold00007	CGCGGCAGATTTCTTGCTTT	AGCGAAGGACAAAACGGGAA	203
scaffold00007	CGCGGCAGATTTCTTGCTTT	AGCGAAGGACAAAACGGGAA	203
scaffold00007	ATGATCGTCCCTCCACCTGA	CTCGTTTACCATCCCCAGCA	232
scaffold00007	CAAGGCATGAACACGAAGCC	CCGAAAGCTGTTGTTCGTGG	271
scaffold00007	TGGATTCTCCCTTCCCCCTT	AATAGGCCAGGGAGGTGAGA	228
scaffold00007	GAGTCTCTCTCGCGCTTCTC	ATCTACGGCGAGAGATCCCA	266
scaffold00007	TGTGCCTCAAATAATCGACACA	AGAGTGGGAGACTTGAGCCA	120
scaffold00007	TCTCAACCGTTGGTCGATGG	ACTTCGTGTTCACGCTTTGC	143
scaffold00007	GCGCCCAAATGCACATGAAT	GGCGCATCCCCTTCTAAAGT	166
scaffold00007	AGTGTGCCACAGAGGTTAGC	TCCAAATGGGATGCAAGGCT	237
scaffold00007	TGGAAACAGGGACATGTGGG	CACACACACACACACGTTGG	214
scaffold00007	ACACACACACAGCCTATGCA	CCACTATAGCAAGGCCAGCA	174
scaffold00007	ATTCCATCGCACTGCTGTCA	CTGCGATCTGGGTGATGTGT	150
scaffold00007	GGTCACTACCGTCGACAGTG	TTCGCACCCAAGGTTTCCTT	248
scaffold00007	CCCCATCCAGGCTTTTCACA	AGCTCTGGAAATAGCCGCAT	204
scaffold00007	ACTAGACCCCCAAACCCTGA	TCCCAGTTCAAGCAGTGCAT	253
scaffold00007	CTAGGGGCTGTGTGCAAGTT	TGGCTCAATTGACGTCGCTA	216
scaffold00007	TCCTCATGAGACCGGCTACA	CACCAAGCAGTCCCTCCATT	146
scaffold00007	TGTGTGCTGGTAGACACTGG	TCCCTCGGCAGATATAGCAGA	141
scaffold00007	CTTGAGGGAGGTGCAGTGTT	TCCACGGATCACCCATCTCT	193
scaffold00007	TGGCTTTTTGCTTGACCCAG	AGGGACATGTTGTTTGGCCA	126
scaffold00007	ACCTGCTTTTTCGGCAAACC	GCCATCCAAAGAATGCCACG	108
scaffold00007	TAGCTGTGGGCAATGGCTAC	CTCAGAAGGGAGGGAGGGAG	211
scaffold00007	CCCCAATCAAACAAACGCGT	AGGAGCAGCCGAGTGAAAAA	209
scaffold00007	ACGGCGTCCTTGGAGTTTAG	TTCACATGATTCGGCCCTCC	128
scaffold00007	CAGCCCTGTGCATAGGCTAA	TGTCCCCTCGTATTCACCAC	237
scaffold00007	CCATCGACGGCGGTAGTTAT	TTCCCACCCAAGGTTTCCTT	262
scaffold00007	GGCCCTGGCAATCCACATAA	TTAGCCGCCAAATGCAGAGA	196
scaffold00007	CTGGGGTGAGGATATGTCGC	GGTGCCTTGGGAATTGCTTC	174
scaffold00007	GTCAACTTGTGTGACACCGC	ACGTTTGGCCCAATACAAAAGG	112
scaffold00007	AGTGAAAACAAGTCATTTGGCCT	ACCTTAGGGATGGCCGGATA	161
scaffold00007	TGTGAGAACAGCACCAGTGT	TGGATCCAAATTTGCTTCGCA	148
scaffold00007	GCAGTGATTCTGTGATGGAACC	GCAGGGCAGTGGATTACCTT	189
scaffold00007	GGGACAAGCACCAATAATGCA	AGGTGGTGCATAATCCCACTG	162
scaffold00007	ACTGCCCACCAAACTTTCCA	ATGGGTTGTGACAGAGGTGC	121
scaffold00007	TCAACCCTCACTTCACTTGTCT	GTGTGACACGTGACCCAGAT	229
scaffold00007	ACCTCGAAGCTTGATGGGTG	CACCTTGCCGGAAACCTTTG	185
scaffold00007	ACCTCGAAGCTTGATGGGTG	CACCTTGCCGGAAACCTTTG	185
scaffold00007	GGTCACTTGTCGGTGGAGTT	CAATATCTAGCCAGCCCCGG	178
scaffold00007	CGGAATTGGGTTTGTGCAGG	CAAAAAGGTCGTTGCCTCCG	155
scaffold00007	AGGTGGAGAATTCTGCGTGG	CCAAATTTGGCGGGCTTCAA	225
scaffold00007	GCAAATTGGGGCTTGAGGTG	GGGAAGCCAAAAAGGAATGCT	143
scaffold00007	AACGGTATACAGAGAGCGCG	TCCGAGGTGGTTTAAGTCGC	125
scaffold00007	GAGTTCTCCACACCAAAACACA	AGTTCAATTTAGGCAAAGGGA	240
scaffold00007	ACACACTGCCTCCTTTGGTT	TGTCACTTCTCCTCGAGCCT	290
scaffold00007	TTGCTGCTCCCATACGTGTT	GAACAACCATGTGCACGCAT	215
scaffold00007	GTGTTGCCATGGTATTGGGC	GTAAGAACCCACCAGCACCA	297
scaffold00007	AATCCACTCCCGAGGACTCA	ATCATTGGTACGCAGGACCT	165
scaffold00007	GTGGTTCCCAGCCCTAGAAC	ACCTCTTGCCATGACTGGTG	108
scaffold00007	TGATTCATTTGGGTGAGGCT	AGAGTGGCTTCAACCCATGT	295
scaffold00007	AGTCGAGGTATGAGGGGGAC	AACGTCCAAAGTCTCGGGTC	167
scaffold00007	AGAATCCAGTCAAAGCCCCG	GCCACGCATATGACAACCAA	295
scaffold00007	CCAGCCTTTCCTTTTGGGGT	AGTGCCTTTTATTGCGGGGA	152
scaffold00007	CCAGCCTTTCCTTTTGGGGT	AGTGCCTTTTATTGCGGGGA	152
scaffold00007	TGGAGGTGAGTGTGAAAGCA	TGCATATTTGTAAGTGGCATGCA	169
scaffold00007	GTGCATCTTCCACTGAGGCT	ATTTTCCCTCGGGCTGTCAG	236
scaffold00007	TACTTCAGTGGTGGTGGTGG	GGTCAAGGTACCACGGCATT	182
scaffold00007	TGACCGACCACGAGTTTTGT	CCTGCCACTCACAACTTCCT	104
scaffold00007	TGCGTCTTCCACTTGGTCTC	TCGACCAGAGCAGTGTTTCC	211
scaffold00007	ACGGGTCATGTTGACTTGCA	GTGCCAAAATTGTGTGGGCT	168
scaffold00007	GCATCCAATTCACCGGCAAC	AGCACAGACTAGGTCCGTCT	136
scaffold00007	AAATCGTCCGCCCTCTGTTT	CATCGTGGACCCACATTCCA	213
scaffold00007	TGATGCCACTCTTCAAGCTGA	CCAGTAGCTCTGCCCCTCTA	115
scaffold00007	ATCGCTTCCACACACACACA	GTGGAAGCGATTGCATGTCC	178
scaffold00007	TCCACACACACACACACACA	TGTGTGTGTGTGGAAGCGAT	206
scaffold00007	TCCACACACACACACACACA	TGTGTGTGTGTGGAAGCGAT	206
scaffold00007	TCCACACACACACACACACA	TGTGTGTGTGTGGAAGCGAT	206
scaffold00007	TCGACGAGAAGACAGTGCTT	TAAGAGGTCCTCCCGTTCCA	279
scaffold00007	AGGACCAGTGCAAAAGGCTT	TCAGGAATAAGTCGCAAAAGTTGT	243
scaffold00007	GCCACTTTGTTCTTGCCACC	ATCACTAGAAACGGCCGGTG	114
scaffold00007	CTTCGTCAGTCGGGAGGAAC	TGGAGGTACCATGCCGAAAT	202
scaffold00007	CTTCGTCAGTCGGGAGGAAC	TGGAGGTACCATGCCGAAAT	202
scaffold00007	ACGTTCCTGAAACCCAACCT	ACTTGGTAAGCTTGGGTGGG	106
scaffold00007	CACGTTAAGTTTGTATAGCTCGT	TCCACGTGGTCACCTAGATT	300
scaffold00007	GAGTGGAGGGTAGACTTGACC	TCCTGGGGTTGGTGACTGAT	100
scaffold00007	TGACCAGGAATGAGCACACC	TAGACAAAAGGACACCGGGC	210
scaffold00007	CGAAGACCGATCGAGTGGAG	ACCCCTTCATCCTCCCTCTC	127
scaffold00007	AGGAAGGTTTGGGGCAACTT	TGGTCAAACACCTACAGACCA	125
scaffold00007	TGTCCAATGAGGCGTATCTT	TGGTCTTCTTGTTGCCCATTCT	119
scaffold00007	TTAGTGGAGCTTTGGCCCAG	ACTAAGAGCTGGGCCAAACC	216
scaffold00007	TTAGTGGAGCTTTGGCCCAG	ACTAAGAGCTGGGCCAAACC	216
scaffold00007	TGACCGATGACCTCATGAGC	TCGTTTGCAAGGGTGTGGAT	294
scaffold00007	TTTTTCCGGCGAATCTTGCG	TCGTTTAGCTTGTTCCGGGT	280
scaffold00007	CATGTTGGCTCGCATGCTTT	TACTGTGCGCTGCGGAAATA	264
scaffold00007	AAGCCATTTCACTGGGAGGC	ATGTGGGTGTGTGTGTGTGT	268
scaffold00007	CTCGCTGTCGTCTCACATCA	TGTACGAAGAAGCTCCCTGC	108
scaffold00007	AAAGACGCACAGAAGAGGCA	TTAAACGGGCCACCTCCTTC	180
scaffold00007	GTTTCACTTGCAAGGCACACA	TGGGTCTCGTAACAAGTGGG	129
scaffold00007	ATGATGCGCCGTCAATACCT	AGCATGATTTGGGTGCAACA	100
scaffold00007	TGCGCATTAGTAAGGTGTAGGT	GGTCTTGAGCCATGCCTTCT	133
scaffold00007	GGGAGGTTTACTGTGAGGCC	CCGTGACAGTGGTGTGCTAA	261
scaffold00007	TGGCTGGACAAAGCAGGTAG	AGGGGCCTCAAACCTAGTCT	231
scaffold00007	TTGAGCCGGGACAAAGTCTC	GCGGTGGCTGCTTCAAATTT	212
scaffold00007	AAAAGTCCGGTCGGCCTTAG	AGAGAAGAAACGGAGGGGGA	291
scaffold00007	TGGGTCTTCCATTGTTCCTCA	CCTCACGATAGATGTGAGGCT	250
scaffold00007	ACTGTATCCCAGCTGGCAAC	GGTGTGCATGGCAAGAAAGG	261
scaffold00007	CCTTTCTTGCCATGCACACC	AGCTCGTTGAAACTGGCAGA	100
scaffold00007	GGCTCTTGGCTACAATCGGT	AATGGATGCAGATGGGAGCC	101
scaffold00007	GTGGCGGTGGTGATTGTTTT	TACTTGGGTGGCGGTTACAG	176
scaffold00007	AGGATGAGGAGTCATGGCCA	ACCCACAGAGTAGCCCTACA	135
scaffold00007	AGGTGGCTTTAATGCATCCA	TGCTCTCTAATAAAGCCACCACA	206
scaffold00007	CCTCCACTTCTTCGTTGGCT	AGCTTGGTTGTTGTTTGCGG	222
scaffold00007	TTACTCTCTCCCTGACGCCA	TGAAGGACAACGGTTGAGCT	211
scaffold00007	AGCTCCCAAAGATATGCGGA	GCACATCCAAGATTGCCAAGG	152
scaffold00007	CCGCAGGCATAGCAAAGAAC	CCACTATGGGCGCAGTTGTA	222
scaffold00007	TGAAGGGTGCTTTGGTGGTT	TGAACCCATTTGTTGGTGCAG	131
scaffold00007	TTCATAGGATTCCCGTCGCG	ATGGGGGCATAGCTGTAGGA	112
scaffold00007	GGGGCACTTGTGAGTTCGTA	CCCCTTGGGCCTGATTTTCT	290
scaffold00007	TACCCGTGCATGACCTAGGA	TGTCTAACGCATGGGCATGT	201
scaffold00007	CGGTTTGCATGCTTTCACCA	GTGTGTGTGTGTGTGTGCAA	118
scaffold00007	GTTCACGTACCTGTGCCTGA	GTGCGTGTTGGTCGTGTTAG	127
scaffold00007	TTTGGCCACTACCCATCGTG	CACCAAACTACAGAGCCCGA	254
scaffold00007	TTGCCTCTTCTGGGCACAAA	GGGACAATCCAACCATCGCT	184
scaffold00007	AGGAGTGTATGCCTTCGATCA	ACGTGGTGGCAATGCATTTT	298
scaffold00007	AGCCAAGGGAGGATGAAAGC	TAGCAGGCTGACATCCTCCT	104
scaffold00007	TTGTCTGATGGCGGCATGAT	TCTACCCAAGGAATTCATACCT	144
scaffold00007	TAGCCCACAAATCCGAACCC	TGGAAACTTGTTGGGCCACT	158
scaffold00007	GGTAAGTTCCTGGGAGGGGA	AACAATGCAGCCACATACGC	139
scaffold00007	GGTAAGTTCCTGGGAGGGGA	AACAATGCAGCCACATACGC	139
scaffold00007	GCCGAACGATATGGGTGTCT	AGGAGCGCACAATGGGTTTA	202
scaffold00007	GCCCTCACACTACTTACCCC	ACCAACCATGTGCGATTCCT	172
scaffold00007	GGCTTTTCAGTTGCACTGGG	TGGATGGCACTGCAACATCT	112
scaffold00007	AGCTGCATCACTTGACACCT	GCATCTGCCTTCCTAACCCT	232
scaffold00007	AAACCCCTCCCATTTTGCCA	CAGTGAGTTCCAACCGTCGA	148
scaffold00007	GGGGACTTGCTTGGCCTTAT	AGCTCTCTCGGATTTTGACACA	294
scaffold00007	ACATCAATCACAATGAAAAGGTGGA	ACACCTTAGCTCCAAGTAGACT	251
scaffold00007	AGCGTTGATTGACTTTTTGCTCT	TCCCTTGCAAGCACAAAGGA	109
scaffold00007	TTCGGGGTTCCACTTGCATT	TCCGCCCAATCTAAAACCCC	144
scaffold00007	TCCTCCGAGTCACTTTTGGC	CATTGGCTGCCACTTGGAGT	100
scaffold00007	GAAGAGTACGATCCTGCCCG	ATCCCTCTCCCGCTCTCTTT	186
scaffold00007	CCGGTACTGGTAGTGGAGGA	CAGCCACGTGACTGGTAACT	126
scaffold00007	AGGTTGGGTTGGTCCATGAC	GCCTAATAAACCCGTGGGCT	107
scaffold00007	GGGAACAAGTCCTTTGGCCT	GTGGAGTTCGTTGGAGGAGG	112
scaffold00007	ACACATTTTAGGGGGCACGA	GTAGGTTCCCAGCAGTGAGC	237
scaffold00007	TGTATGCAGGCGACCCAAAT	TTCTTCCCTTGCACCCATCC	152
scaffold00007	TAGCATACGTGGATGGGTGC	GCCCACTTTTCTTCCCCGAT	104
scaffold00007	CGAAGCGCGGGAAATGAATT	GGAAGCTGAATCTCGTGCCT	184
scaffold00007	ATGGCCATGGTGGAATTCGT	TCGTGTCCCTGTGTTTCCTG	266
scaffold00007	ATGTATTTTCTGCCCGGCCA	CTTGACGTTGCAGCGTGTAC	238
scaffold00007	GCTTTTGCATGCGTGTTTTCA	TGAGGGGTGCATGTAGTCCT	223
scaffold00007	TGATCATGGGACGTTCACGA	TGCCTCAAACTATGGGTGGG	268
scaffold00007	GTGCTTGTTGGAAGGCACTC	GTGTCATCGGTTCAACATGCA	130
scaffold00007	TGGCACTTGAGATGACGAGA	TGACCTTCGGAAAAGTGGGT	162
scaffold00007	TCTGGTCACGAATTGCCTCT	AAAGCAAAACTTCCCGGTGC	211
scaffold00007	ACACGCTGCAACTTCAAGGA	AAGGACGATCATGCATGGCA	296
scaffold00007	TGCCTTCTGGTTTTGGCTCA	AGAGATGGCGCTCCAACTTC	136
scaffold00007	GCTTGTGAAAAGTTCATGGGCT	AGATTGTGAACGTCCCACGA	155
scaffold00007	GCGTACCTCTGAGAGAAGGC	CCCACCGTAGAAAATTCGCG	100
scaffold00007	GCGTACCTCTGAGAGAAGGC	CCCACCGTAGAAAATTCGCG	100
scaffold00007	TAGCATACGTGGATGGGTGC	GCCCACTTTTCTTCCCCGAT	104
scaffold00007	TCCCAGTCTCGAGTCTTCAA	GGTGCTCTTGTAATGCATGGG	111
scaffold00007	CTTTCGCTGGCTACCATTGC	AGGAGGCAATTCGTGACCAG	166
scaffold00007	AGTTGTTGTCTCAGGGCGAG	TTCTTGGCCTTGATCCGACC	167
scaffold00007	TGCCTTCTGGTTTTGGCTCA	AGAGATGGCGCTCCAACTTC	136
scaffold00007	CTCCGTCCGTACACATTCCA	GGGTGGTGTTGTGGTGAAGA	212
scaffold00007	GGGATTTACAGGACGTTCCCA	TGAGCCCAATTACCTGCGAT	279
scaffold00007	GATAAAATGCAACGGCCCCC	AGAAGAGAGTGTGGAGCCCA	184
scaffold00007	TGGGGTGTCTATAGCAGCCT	AGATCAGTTGGCACGGTTGT	150
scaffold00007	CCGTGCGCTGAGGATATCTT	CCGTTTGGACAAGTGAACGG	110
scaffold00007	TCATGGGTTAACCTCCGTGC	TTATCTCTTCCAGCCTGCGC	141
scaffold00007	TTGGTGGTTGGATGGGCTTT	TTGAACCAAGCTCGAGCCTT	269
scaffold00007	TGTGCGTGTGTATGCCTTCT	GTTAACCCACCTTCGTCCACT	206
scaffold00007	GCAGAGATGTCGCTCCAACT	TGGGCATTCATGTCAACCCA	272
scaffold00007	CCCACCTTGAGCCTTTGGTA	TGTTGCTAGAACGAGTGTAAGCT	201
scaffold00008	AGGCAGAGGATGAAACAGGC	AACGTGCCTGTATGGAGCAA	120
scaffold00008	CCTGCCACAAAAGAACGTAGC	ATCCCCCGCATGAGAAATGG	105
scaffold00008	GAAGCGATACGATCTGGCCA	GCTCAAGCCAGCCGAAATTT	182
scaffold00008	GCAGTGGTCAAAAGCTGCTC	GAACGAGGCAGTACCATGCT	292
scaffold00008	AACGGACTCGGCTCTCTTTG	CCCCGGTACAAGAAACGTGA	122
scaffold00008	CCCTGCACACTTTAGGCTGT	GCAATGAGACGGGAGGTTGA	143
scaffold00008	CTCGCCTTCTGGTCCATGTT	CCGAACATTACTGCCATGCG	280
scaffold00008	GACGACTGAAGCAGATGCCT	TCGGCACTGACGGATCAAAA	204
scaffold00008	CTCTCTCCTGCTACCCACCT	CAACTGTAGCATCCCGGGTT	261
scaffold00008	TCTATCCCAGGTCCCAGCAA	AGAGTTAGGGGCACATGCAC	107
scaffold00008	TCTATCCCAGGTCCCAGCAA	AGAGTTAGGGGCACATGCAC	107
scaffold00008	GGGGAATGAGTAAGAGAGAGGC	CGTTGCGAAGAGGCTCTGAA	201
scaffold00008	TGCTCAGCCCTCCCTCATAT	ACAATGCTGTGGTGTCGAGT	212
scaffold00008	CCCCACACCCCCTCTATACA	GGCATAGAGAGCCACAGGTG	278
scaffold00008	ACATGTGTGGTGGGATGACC	CATCCCCTTTCAGCAGGAGG	156
scaffold00008	AGTGGTATTCAGCTGTGGCA	TGTCATCCACCAAGCATGCT	194
scaffold00008	ATGAACAAGGGGAGGGTTGC	GCTTGGAGCACGAGACTGAT	200
scaffold00008	CACCCAGGAACAGAGCCAAT	AAACTGAGTCTGGGGTGCAG	181
scaffold00008	TGTCACACACGACGTTCATT	TCCATAGGTGGGAGACTGGG	137
scaffold00008	ACCACCCAGCAGAAAAACCA	GGTTGGACCTCTACCTTGGC	175
scaffold00008	GCTTGCTTGCTGGGAAGAAC	CGTCACACACACACACACAC	124
scaffold00008	GCTTGCTTGCTGGGAAGAAC	CGTCACACACACACACACAC	124
scaffold00008	AGAAACCCCCTTAAAGGCGG	GGATGTCCAAGACAGGCACA	255
scaffold00008	ACGTCCACCATTGCTCCTTT	GGAGAGGTGAAACCAGCTGA	187
scaffold00008	TCGTCCGTTTCTTGGAAGGG	ACGGACGAAACGAGACGAAA	252
scaffold00008	CCCTCGGTGATAAGCTCGTC	ACCGATCTTGACCTAGGCCT	239
scaffold00008	TCGAGACACAGCCCAAACTC	GATGCGACCCCGTTTTGTTC	297
scaffold00008	AGCCATCTCTGCATCGGATG	ATATCCCATGGAAGGCGCAG	135
scaffold00008	GGCTGTGGTGACATTAGGCT	AGTATGATGGGGAGGCCCTT	151
scaffold00008	GCTGAGCAGGAGCAGTTGTA	CCCACTCACAAGCCACTTCT	166
scaffold00008	GCAATACACCGTTCAGCTGT	TGGCAGGGGATTGCTTGTTT	196
scaffold00008	CCAAAGGCATCCCATCCCAT	ACCTTGGGTGGGAATTGGTC	114
scaffold00008	CAGCAATCATCCGATGCAAGG	CTCTCTCCCTGGTGCCAATG	252
scaffold00008	GAACCCACTTGAGCTGTCGA	TAGTGCACTGCGAGCTTTGA	251
scaffold00008	GAGCTTCATCCAGGTCGTCC	CTCTTTCTGGGTGGCGAGTT	254
scaffold00008	GAGCTTCATCCAGGTCGTCC	CTCTTTCTGGGTGGCGAGTT	254
scaffold00008	CCACTCGTCCTTGTTCAGCT	TGGGCTTTCGTGCTGAGAAT	168
scaffold00008	GGCCGGGCTCAAATTAGAGT	AATTCATGCGGCGGAGTTTG	117
scaffold00008	CTGTGCCGTTCATGGAGACT	ACACGGTGATCTTTGTGGCT	111
scaffold00008	GTTGCAGAGGCCTCCTTGAT	CACAACATTCGGCAGGCAAA	156
scaffold00008	CACGTTTCAGTGTGATGCCG	AAGAATGACGGCACCCATGA	269
scaffold00008	GCGTTGCTCTTCAAAGTGGG	TCGTTGCTGCGCTATCTGAT	120
scaffold00008	CTCGCCCCACTTTCAGTTCA	GAGGACCTCTTTGGCTTCCC	209
scaffold00008	GGGAAGCCAAAGAGGTCCTC	GCGACCTTTCCTGTAACCGA	220
scaffold00008	CCGTTTTATCACGCGATGCA	CTTATGCGTGTACGTGCGTG	231
scaffold00008	CACGCACGTACACGCATAAG	GGCGGCTTGAACATGCATTT	250
scaffold00008	GCAGATCATGGGTGTGGGAA	CCAAGAAAAGAACCTGGCGC	109
scaffold00008	TCCCCTTGCGTGGACTTTTT	GCTGTGACTGGGATTGGGAA	183
scaffold00008	TGTCCTTCCGTGGATCAACC	CCACCATCTTCTCAGGTCCC	240
scaffold00008	ATTTGTCTTGCTGCCCAGGA	CAGTCGGACCAGTCAAGACC	191
scaffold00008	GGAAGGGCAACAGAGGAGTC	AGGCAAAGGACAGACCCATG	106
scaffold00008	TGGCCCACTAATCCAACGAC	GTGTCCGGTCAGTACGGTTT	175
scaffold00008	AGATGTCGATTGGGCTAAGGA	TTGAAAAAGCGCCTGTGTCG	226
scaffold00008	AGGAGGAGGAGGAGGAGAGA	AGCTTAGCTTCTGCCACAGG	201
scaffold00008	CAAAATCGACACCGTACGGC	TGAGCTGATTTTTGCGCACC	174
scaffold00008	ACTGAAGGTGTGTGCGTAGG	GAAACCCACTCCGTCGTCAT	180
scaffold00008	GTTAACATCCAGGGCCAGCT	TTTGGCCTCTCACATGGGAC	201
scaffold00008	GACTGCCCTAACGCTTCTCA	TGTCTTCAGGAATGGCGTCC	189
scaffold00008	ACGGTTGGCATGGACAGAAA	CCCAAAAATCTGCACAGCCC	262
scaffold00008	AGAGCATTACACCACCCAGC	CCCAAAAATCTGCACAGCCC	143
scaffold00008	AGAGCATTACACCACCCAGC	CCCAAAAATCTGCACAGCCC	143
scaffold00008	TGAAAGGACCTCGGGTATTCT	GCTGAGTGGCTGGAGAACTT	129
scaffold00008	CTCGGGACAACACAAATGCC	TGAAGTTGCGATTTGAAGGCT	164
scaffold00008	AAACCAAGTCCCTGCGAACA	GTCGGCGGTGGAAAGAAAAG	200
scaffold00008	CTCGAGTCTACCCATTTGAGCT	TTTTGGCTGGTCCACCATGT	300
scaffold00008	TCACACTCCTGCCGTTTCTC	GAAACTTCCGGCAAGCATGG	145
scaffold00008	TCACACTCCTGCCGTTTCTC	GAAACTTCCGGCAAGCATGG	145
scaffold00008	GTGTAGGCTGCTGGGAACAT	ATGGGTGGGGAGGAGCTAAT	212
scaffold00008	ACGCGGAAGATCAGAAGCTC	TGTCGGTAACCCTCAGACAA	188
scaffold00008	GGCAGTGTCTGGTAGGTCAC	TTGATCAAGAGGCCAGTCCG	232
scaffold00008	GCTGAGAGCTGGAGACACTC	TAACTTCCACCACCACCACC	162
scaffold00008	AGTGCACGATGATGTGGAGA	TATGTGTGCTTCCTCCGTGC	139
scaffold00008	CTTGTTGGCATGGTGGACAC	AGATTCAGTGCGACGTGTGT	107
scaffold00008	TTTTGTTTCCGCCGCAAACT	AGCAGACCAAAGGAAGAGCC	140
scaffold00008	TCTCGTGGCATTTGTAGCCA	CCACACGCAAGACTGAAGGA	124
scaffold00008	CGCAGGCTGCTCAAATCATC	ACATGATCACCACCACACCC	254
scaffold00008	CGTTTGCTTGCCGGATGAAA	GAGACGAAGAAGCCGTTTGC	192
scaffold00008	CATCGCCAGCAGCCAAATAC	GGCAGCTCGAAGTTGACTCT	300
scaffold00008	TGCTGGTGAGAATGCTTGGT	TGGCCGAATGACCGTTTTCT	289
scaffold00008	CGTGAGTGGGCAGTCAATGA	CAAGCGTGAGTGTGTGTGTG	256
scaffold00008	ATGGTGCATTGACAGAGGGG	AAGAAGGACCCACGTACCCT	131
scaffold00008	ATATACCGCCCAGCAACCTG	TTCAAGCCGCCTGTTTCTCT	113
scaffold00008	TGGCCGAATCCACAACCTTT	CCCTGGTGATCCATGTGTCC	276
scaffold00008	GAAACATGCACTGCCCTAGC	TTGGCACTGCGGTTAGGATT	128
scaffold00008	AGCTATGACACACCGTCTGC	TCCTTAGTTGGCTGAGTGCA	286
scaffold00008	TCTCGATCAAACCAGTTGCA	GAACCTCTGATCCCGCGTAG	109
scaffold00008	CACCAGTCTGTGAGTGCTCA	GCAGGCACTAAAGCTGAAGG	289
scaffold00008	ATCTCACCTCCGTTCACGTG	TTGTTTCAGGGGGTGCTTTT	166
scaffold00008	TCATTAAGCTGTCAGGCGCA	GCCAGAAGATCCCGGATGAG	289
scaffold00008	TAGCAAATCAGCCAGGCCTC	CCCCCACCAAAATGCTTTCC	288
scaffold00008	TCAACTGAGCTCCCCTCTCA	TAGTTTTTGTCAGGGGGCCA	100
scaffold00008	TCAACTGAGCTCCCCTCTCA	TAGTTTTTGTCAGGGGGCCA	100
scaffold00008	TGTGAAGTCGTGGACCCTTG	ACAGTCCTTACTTGCAGCCC	268
scaffold00008	GAGATGGATATGGGCGTGCA	TGGGCAAGCTAAACTTTGCTC	100
scaffold00008	CGCCCACAGCTATACCAGAG	CCCTAGAACGCTGTACAGGC	137
scaffold00008	CGCCCACAGCTATACCAGAG	CCCTAGAACGCTGTACAGGC	137
scaffold00008	CTGGATGGGTGACTAGCTGT	TCCACGGAGTATGTGAATCAGC	247
scaffold00008	AGCAAGAAGGTGTGTGGGAG	CAGCCTGGTCTTGAAGCTGA	189
scaffold00008	AGCAAGAAGGTGTGTGGGAG	CAGCCTGGTCTTGAAGCTGA	189
scaffold00008	ACCTCGTCAAGATTCAGCGG	GCGCCTTGATTGCTGCATAT	126
scaffold00008	ACCTCGTCAAGATTCAGCGG	GCGCCTTGATTGCTGCATAT	126
scaffold00008	GCGTGGTATGCTGTCTACGT	AATCTTCTGCAACCGCTGGA	201
scaffold00008	CGCTCCTAGTGTGTGTGTGT	TTGGAAATGCCCCAACCCAT	223
scaffold00008	CGCTCCTAGTGTGTGTGTGT	TTGGAAATGCCCCAACCCAT	223
scaffold00008	TGCATGGAGGTTCGCTGTAG	GCACAAACTGGCCTTGCTTT	260
scaffold00008	AAGTCAAGCAGGGAGATGGC	AAGCTGACCCCATGTAGCAC	261
scaffold00008	AACCCATTGCGCAATTTCCC	AAGCTGACCCCATGTAGCAC	100
scaffold00008	CCTTTTTGTGGTGCCTCTGC	TCAAATAGTGCAGCTGCCCA	252
scaffold00008	GGATCGACCAAGCTTGCCTT	GGTTTGACCAGTGGTTTGGC	146
scaffold00008	GTGTTCAAGCATACGCGCAT	TGGCCTTTCCAGACTGTTTGT	100
scaffold00008	GCAGAGGCACCACAAAAAGG	CGACACTGTAGCTGGAGAGC	292
scaffold00008	GTGCATATGGTCGTGCTCGA	CCGTGTTCACGTTGCCATAC	129
scaffold00008	CCAGTCTGATCAGCACAGCA	TTCCCTCAAAGCCCAAGCAA	293
scaffold00008	CTGGTCGTGAAGGCAGTCTT	AGACCGAGTTGCTCACCATG	251
scaffold00008	TCAAATAGTGCAGCTGCCCA	CCTTTTTGTGGTGCCTCTGC	250
scaffold00008	CCCTCCTCTCCCTTTCTCGA	GGGAGAGGGCTAGGGAGAAA	108
scaffold00008	GACAATGTTGGCAGCTTGGG	TGGATTGAAGGACGTGGCAA	180
scaffold00008	ACTTTGGGGTCTGGGTTTGG	TGGCCTATCTTAGCCTGGGT	149
scaffold00008	CAAAGCCAAACCCAGCTCAC	AACACCCATCCGACTTCCAG	104
scaffold00008	AGGTATTGCTGCCCCTGTTC	TGATCATCCCCTCACCCAGT	108
scaffold00008	CTCAAAGGGAAATGACAGCGT	CTTGCTTCCCTCTCAGTCGG	238
scaffold00008	CCCCTTGGCTTGTGATGCTA	GGTCTGATTGGCACATGGGA	141
scaffold00008	TGATCAGCACAGCAGGTACC	AAGCAGCAAACAAGGGCATG	251
scaffold00008	GCAGCGTTTCATTTCCCCAG	TTCAACGCGGCCGATTTCTA	100
scaffold00008	AGCGTGTACCGTAATGCTGT	TGACTTGAGCATGCCCTGTT	234
scaffold00008	GTCCTCGGGGTATGCTTCTG	CCTCTTTCTCCACCACGTCC	212
scaffold00008	ATCCCCTCGCAAGCATTTCA	AGAGCATATTGGAGCACTTGTGA	167
scaffold00008	AGGATGCTAAAACCCACGGT	ATGGCTTGAGCACGTCTTCA	240
scaffold00008	CAAAGGCACTACTCTCCTCCA	GCTCATGTTTCCGCTCAACG	138
scaffold00008	ATCTGCTCCTCAGGGATGGT	GGTTCGTCAGAGAGGTTGCA	236
scaffold00008	AGGAGCGGGTAGATCATGGT	TCGCTGTCATGCATACTGCT	299
scaffold00008	AGAACTGCCACCAGCTCATC	GTCCGGCAAAACCTTGGTTC	191
scaffold00008	TCAAGGCTCACCACCCATTC	ACACGTATGGTCGTACCTCT	157
scaffold00008	TCTTTCTCAAACGGGGGTGT	GCCGTGTGCTTTAGCCAAAA	267
scaffold00008	GGCTGTGAAACGCGTCATTT	TGTCCAAAACCACCGAACGA	126
scaffold00008	CACTGAATTTGTTCGCCCGG	TCGCTCTTCTCCTCCTCCTC	169
scaffold00008	TTAGGCGGACCATGTGTCAC	CTTTGCCCTTTTCGGTCGTG	279
scaffold00008	AATGGCTTGGTCGACATCGT	AGGGAGGCCTTGTCTTTTGG	252
scaffold00008	ACGTGTATGCACTCCAACTGT	ACACACACACACACACACCT	273
scaffold00008	AGCCATAGCCAACCAAGCTT	TGGGTGGCATGCGTATGAAT	262
scaffold00008	CACCCAGACGACTTTGACCA	GCGGTGGTGGACAATTTGAG	202
scaffold00008	TGGGGAGATTAAAACGGGCC	TCCCTTCAGCTGCTTTCTGG	166
scaffold00008	GCGCTCCTCGAACTCTACTC	AATAGTTTCCGGTGGGCGAG	133
scaffold00008	TGTGTGTGTGTGTGTGTGTG	AGCCATGGGTGCTCAATTCA	231
scaffold00008	CGAGTGGAGAGAGGGAAGGA	CATTCCGCAAACCCATAGCG	211
scaffold00008	GCCACGTGGATTCACTCTCA	CTGACCACTCCCACACGATC	143
scaffold00008	AGTCGAGCGACAATGTCTGG	TCCACAAGACCCAACCACAC	106
scaffold00008	AGTCGAGCGACAATGTCTGG	TCCACAAGACCCAACCACAC	106
scaffold00008	AGAGACGAGAAAGGAGCCCT	TTCCTCCTCATGCATCTGCG	232
scaffold00008	GCCCGCCAACAAACAAAAAC	CCCTCTTCACCTTGCGATGA	276
scaffold00008	TGCAGTTTCATGTCTTGGGA	GTGGGATTGAACCTTTTGGCC	247
scaffold00008	TGCTTGAATGGAAAGGGGCT	TGGCTTCAACAAGAGCACCA	234
scaffold00008	TTCCACTAGGTTGCCGATCA	GCGGGTGCATGGATTAGGAT	251
scaffold00008	TGAGCTTCAGGTCCATCTCC	TCCTCCCAAGGCATTGAAGC	257
scaffold00008	GCAGATGTTGGAAACACCGC	GCTCCCATTCTTGGCTGCTA	253
scaffold00008	TGTTCACCGCTGAATGACCT	AAAGACATGGGCAGGTGCAT	105
scaffold00008	ACCATCACACGAGCTTCAGA	TCCTCCTAAGGCATTGAAGCA	266
scaffold00008	AGCGAGGTGACACAACCAAA	TCCTCATCAACCCTTGTCTTCA	107
scaffold00008	AAGGCCGCCTCTTTCAGAAA	ACTTTCGTGAGCTTTCGGGT	118
scaffold00008	TCTCTCCACTAGGTTGCTGA	AGGCCATTCGACTGTGAACA	179
scaffold00008	CGCTGAAACTGAAGGAGGGA	AGCTTGTGAAAGGAGCACGA	147
scaffold00008	AAGCCTGCTCACCTTCGAAA	GCAGGTTGACATCCTCCTCA	137
scaffold00008	GGCCCAGTGTGCAGTCTATT	TGTCCAGCCACACAACACAT	250
scaffold00008	GGGAGGCTCTAGACCTGTCA	GCCAAGGCCCAGGAGTTTAT	189
scaffold00008	TGTCGTCACTTTCATGCTCCA	ACCCCAGAATTTAACCGCGT	291
scaffold00008	GCCCCATTACCATTTTCCGC	CGCAGGACTTAGGTGAGGTC	164
scaffold00008	CATACGACCACCACCTTCCC	CCGCAAAATAAAACTGCCGC	161
scaffold00008	CTAGTGGGGCGCTAATGACC	TCATCCTCTTTCCCCCGGAA	134
scaffold00008	AGCGAAGGATAGCTTGCTGT	TGGCAGCTGCTTCAAAATCC	236
scaffold00008	GCTTGGGTGAACGGTTGTTG	TGTGTCTCTACATGGTGCCT	163
scaffold00009	CTCCGGCAAGGACCTCAAAA	ATGCGAATCGGCTAAGGAGG	240
scaffold00009	AAGCAACTGGGATGGGATGG	ACAGCGAAACGACACAGTCT	253
scaffold00009	TTCATGGCCCCCATTGTCTC	ATGCTTGCCTTTTGGTGCAG	293
scaffold00009	TTCATGGCCCCCATTGTCTC	ATGCTTGCCTTTTGGTGCAG	293
scaffold00009	TGGTGGAAATGAGTCCGTCAG	GGCAATGAGACGCACGAATG	274
scaffold00009	TGCATGAATTAGTCCGCCGA	CATGAGCCAAAGGGGGAGAG	153
scaffold00009	ATTAATACGCGGCGTCCCTC	TCCTCAATCCACCTCCCTGA	239
scaffold00009	TGTCAATTATCAGGTGGGCA	AAGGCGGCCAACCCTTATAG	268
scaffold00009	CGACAAGCTTTGAGGGACCT	GTGACACCAAACCCTCTCCA	214
scaffold00009	GTGGCTTCACACAGGAAGGA	GCCCAAGTGTTCAACGCTTT	194
scaffold00009	AGCAAGCTTATGGGCTAAGTCA	ACTTCAACATGACCTGCAAAGA	242
scaffold00009	ACACCACCACCACCACAAAT	ACCCCCTTTGAGCAAAGCTT	208
scaffold00009	GGCTACTCAGAGTCCATGGC	CCTTGTGCAGCCAATTCCAC	177
scaffold00009	AGAGAGCTTAGAGCCTTGTGA	TGAATCCCACTCTCCGGCTA	186
scaffold00009	ACGGTCGTGTGTTTTGGAGA	GCATGGGTGTCTTTACGGGA	104
scaffold00009	ACGGTCGTGTGTTTTGGAGA	GCATGGGTGTCTTTACGGGA	104
scaffold00009	GCGACAGTTCGGTTTGGTAG	AGGAGTGCTGTGGGAGTTTA	176
scaffold00009	TCACGTGGCGCTCAAAATTC	TGGATGGGATGGGATGGGAT	115
scaffold00009	AGTCTGTTCCCTGCATGTCT	GCAGTGTAGTTGTTGCAGCC	145
scaffold00009	AGGAGGAGCATGTGAAAGCC	ACAGTTGCCCGTAGTTAGGG	121
scaffold00009	GCTCCAACAGCCAAGAGAAG	TGCATAAGGACAAAATGAAGGGT	289
scaffold00009	GACCGTGTGCCTTAGACACA	ACCTCTTACCATGGCTACTGG	227
scaffold00009	TGACAAGTCATGAAAATGGAGCT	TGCCAACACCGTATCCCAAA	175
scaffold00009	CCTAAGACGTGCCACCACTT	CGATCTCTGGCTCCATGCTT	267
scaffold00009	TCTGAAATCCCAGGTTGCCC	TTTGGGGACTGAGATGTGGC	182
scaffold00009	TCGGCTCTGGTTACCGACTA	GCCAGCATGTCCCTACAACT	280
scaffold00009	AGCCGGCGTAAGGAAATGAA	GTGGCGAAAGTTGGGAGGTA	137
scaffold00009	GCTCCAAGCTTAGCTTCCCA	TGCATGCTAAGCCAAGGGAA	260
scaffold00009	TTCCCTTGGCTTAGCATGCA	TGACATGGCATGAAACAAAAGCT	219
scaffold00009	AATTCACTGGCCTCCTCACG	CTGCTAGCCATGGGTTCTCC	169
scaffold00009	TAGCTTTGGTACTGGCGTGG	AGGGTTTCTGTGTGTATACGTGT	141
scaffold00009	GGAGCTAAGCTGGGCCTAAC	GGCGGGGGTCACTACATAAA	150
scaffold00009	GAAAATCCACACACACGCCC	GCGTGCAAGGTTCTGGAAAG	208
scaffold00009	AAGAGCCCAAGCCCCTTTAC	TGTCGGCTGAAAACCCTCTC	169
scaffold00009	CCTTGACCGTGGGAGTTCAA	CCTGTGAGTTCGCATACCCA	105
scaffold00009	GCACCTCTCTCCTGGCATAC	GGCGCGAGAAGAGAGAGATC	108
scaffold00009	CACGTCTGTGTGCCCTAAGA	TGTCCCTCGTATTCACCCCT	273
scaffold00009	AGGCCTTGGCCTGTTTACAT	TCACATGGCCAAGGTGTTGA	198
scaffold00009	AAGGGCACATGTGAGTTCAC	TTGCCCTCGGGTCTACTTTG	291
scaffold00009	GTATATGGCGAGGTGGCTCC	GCAAAGGGAAGAACAATGCCA	153
scaffold00009	CTCACGTCTGGTTGCCTCAT	ATCATTGTCGTCGACAGCGA	105
scaffold00009	TGCTCGTCATCTTGCATCGA	TTGCTGCCTCCAAGTGTGAA	230
scaffold00009	TGTGTTGTTGAAGAGTGCTCT	ACTTGCATGCATTTGTAGAAGCT	272
scaffold00009	CCCAAGCCCATCTTCCTCTC	TCGAGAGCCAAACTGAGACAC	152
scaffold00009	AGGCAAGACATGGGATGGTG	AACGGACGATGGTTTCCCTC	218
scaffold00009	TGTGGCAGGGGTCATTACAC	CACCATCTTGAGGGCGATCA	133
scaffold00009	CTATAGCGTCACGGTGGTGT	CATCACCGTGTTCTCCCCAA	147
scaffold00009	TGCTTCCGCCAATACATGAA	GTGTCTGTGTGTGTGTGTGTG	143
scaffold00009	AGTTCGCTGTTGGAAGTGGT	ATAATCAACCAAGCGTGCGC	123
scaffold00009	AATAATGGTTGCCACTCGCG	CACAAGCGGTGGGAACATTG	286
scaffold00009	CATGCCCGAGTATGACCTCC	CAGAGATTCCAGAGTGCCCA	209
scaffold00009	ACAGTCCTCAACCTACACGC	GGAACCCACAGAATAGCCCT	100
scaffold00009	ACTCATAGGTGCGCTTTCGT	ACGTGATGGTGCGTCTTGAA	262
scaffold00009	AAAGGCATAGACACCCTGGC	GCCTTAGACGCTAGCTTTGGA	110
scaffold00009	CCGTCCGCTTGAGAGAACAT	TTGACACCTTGGCCGTGTAA	106
scaffold00009	TATCCAATCGCGGGAAAGCA	TGCTCTCTTGAGGGGCCTAT	192
scaffold00009	AGCAAGGATCCCAAGCTTGA	GAGGGACTTGCGGGTTTGTA	242
scaffold00009	CCTTGGGCCACATTCTGCTA	ACCATGCTCCCAAACGACTT	173
scaffold00009	AAGTTTTTGCAAGCCGGCTT	GGGCTAAAGGACCGTGTCAT	171
scaffold00009	TGAGGAGGGGGAGGTAAAGA	TGCTACACACCCTACTAGCG	219
scaffold00009	TCATTCTCTTTTGGCGATGTGC	TTGCAGTCAGTGGAAATGCA	116
scaffold00009	ACTCTTTCCAGCCATCTCGC	GAGCTTGGTCAGAGGAAGCA	212
scaffold00009	TGGTGTTTCGGGGAGTTGAG	TCTAAAGCATGCGAGCCACA	152
scaffold00009	AGAGGGAAATCAGCATCCGC	CATCCTGACCATGTGAGCTCA	115
scaffold00009	ACGACCGTGTGTCATGTCAA	TCTGGAGCTGAGTTGTTGGT	147
scaffold00009	GAGATAGACGCCTGTGCACT	CCCTCTATAGCGAGCGTGTG	285
scaffold00009	CATGTTTGGCTCGCATGCTT	GCCATAGGCCTCTTGTGTGT	293
scaffold00009	ACTCATGCACGACTAGCACT	CCTGTGAGTTTGTATGCCCG	102
scaffold00009	GTATACCACTCGCGTGCTGA	AGGAGAGAGAGAGAGGCTGC	114
scaffold00009	CTCTCCCCCTTTCTCTCCGA	GCAGCCTCTCTCTCTCTCCT	253
scaffold00009	CTCTCCCCCTTTCTCTCCGA	GCAGCCTCTCTCTCTCTCCT	253
scaffold00009	CTTTCGCGGTTTGAACCCAG	AAGTAGACCCCATGCCCTCT	129
scaffold00009	CTTTCGCGGTTTGAACCCAG	AAGTAGACCCCATGCCCTCT	129
scaffold00009	TCTTGGACCACCTCATTGCC	TTGGTGATGTGATCCCAGCC	154
scaffold00009	GCCACCAATGAGTGCATATGG	AGCATGACAAACACGTAATGGC	296
scaffold00009	CCCAGGACACACAACCATGT	GCCATGGAAGCTTGCTCTCT	202
scaffold00009	GGCTCAAAACCCTCAGCTCT	ACCAGCATGTCCCAACAACT	299
scaffold00009	AGGTTAACGTTGGTGCTTTGT	AGCCACCGACCTCATATTGTG	175
scaffold00009	GCGACATACATGTTCTCACCC	TTGGGGTGGTGATTCTGGTG	288
scaffold00009	TCCATGGTCACTGTTGCAGA	AGATGAAGCTCACCGTGTGG	154
scaffold00009	ACTTGCTTATGCGATCCCGT	GATATGAGGGACGCCATGCA	243
scaffold00009	CGTACCTGAATGTGCGCAAG	TAAGCGCCTCTGACTCTCCT	270
scaffold00009	CTATAAGGGTTGGCCGCCTT	AGATGCAGAATTTCAATGGAGGA	123
scaffold00009	CCATTTAGGCCTCAAGGGGG	TGAGTTTGTGAACCCACCTCT	272
scaffold00009	GGTGAGATTTCTTTGGGCACG	GGCTTGCTACGTAGAAGGCA	220
scaffold00009	ACCACGTCTAAAGGGTGCAC	AGCTTTGGTGGGAGCTTTTT	264
scaffold00009	GGAACCCACAGAGTAGCCTT	ACAGTCCTCAACCTACACGC	100
scaffold00009	ACTCATCCCCCGTGGTTTTC	AACCCGCTCAAGCCATATCC	102
scaffold00009	TAAGTTAGGCGGCTTGTGCA	CTGGTCGTTGCTCTTCCCTT	240
scaffold00009	TCAGGGTAATGCCTTTGGAGG	ACACATGAAGGGACAAGCCA	299
scaffold00009	GCTCACGCACAAGGGAGTTA	CACTTTTTGTGGCAACCCGT	280
scaffold00009	TCTTGGTGTGCTAAGGGGTC	TGGAGAAACGCATCGCATCT	284
scaffold00009	CCATCTTCTTCGGCTCCCTG	GGCGTTTCGTTGAGAGCAAG	219
scaffold00009	CCATCTTCTTCGGCTCCCTG	GGCGTTTCGTTGAGAGCAAG	219
scaffold00009	AAGAGGAGGGGAGGTGTTCA	CACACACACACACACACACA	150
scaffold00009	GCACATGCAAGATTCACCCC	GGAGCAACACCACCAGAAGT	213
scaffold00009	TTGCTGCTCTGTGGGTTAGG	AACCTCGCTAACCAAGTCCG	201
scaffold00009	CGTGCACACTAACACACACG	ACTACAACCCATGGCCATGA	266
scaffold00009	CCCAGCACTCAAACCAAAGC	ATTGCTCGTGGTCATGGGAC	246
scaffold00009	CGTTGCAGCTACAAACGGTC	TGGACACACACACACACACA	101
scaffold00009	TCAAAGGGTGGGTGCCTTTT	ACAGGCCTCATGCGAATCAA	197
scaffold00009	AAGAGGGCCAAAACCAACCA	CTCAGCTCAAGCATGGTGGA	215
scaffold00009	GATCGTGTTGCTCTACCGCA	CACACGGGCATGCGTTTTAA	148
scaffold00009	ACACAGACAACCGTCAACAGT	AGTGCTTGCCTTTGGTTTTGT	295
scaffold00009	TTCGACACCCTGGCCATATG	AGGAGGCACTTGTGAGTTCG	152
scaffold00009	ACCCAAACACACACCCATGT	CGTGGATCAAGGCCTAGGTC	145
scaffold00009	TGGCTTTGCATCTCATCCCT	TTCAAAAAGCAGGCCCAAGG	182
scaffold00009	TCCACACATGATCAACTTGCT	GCCTCTGCAAGATAATGCTCC	104
scaffold00009	CAAACCTCAGGGCGTTAGGT	TCTTGCAGTTGGTGTGGGTT	270
scaffold00009	TGTGAAGGGCGCAATCTCAA	AGTGATTCAGAGCTTCGAACA	122
scaffold00009	AGTACGAAATCGCTGGAGAGT	ACCCACTGTGCAGTATCCTG	240
scaffold00009	AGTACGAAATCGCTGGAGAGT	ACCCACTGTGCAGTATCCTG	240
scaffold00009	ACACTTCCCATGAACAAGGACT	CATTAGCTCGAGGCCTGACA	241
scaffold00009	AGTAGATCAACGTGGGTGCC	GCAAGATGACTCCTCCACCA	270
scaffold00009	TTTTTAGGCGTTCGGGTCGA	CATGATGCCATGGCCTGTTG	158
scaffold00009	TTGGGGGTTGGCATATCCAC	GCCATCACCCGGTTACTCAA	109
scaffold00009	ACGGTCATTGTCGGAAGCTT	ATCGAGCTCTCCTCTTCGGT	216
scaffold00009	TTACGTCCCCTCTCCCCATT	AACTGCCTGTACGCACCATT	107
scaffold00009	GGGCAAATCCTCTCAACCCA	GCTTGAGGATCACTGAGGAGG	256
scaffold00009	GCCTGTACACATGTCACCTCT	TGATCACACATGTACATGAATCCT	115
scaffold00009	GGTGCATGACCATACAACACG	TGAAGGGTTGAAGCATGCCC	182
scaffold00009	TGAACTATCGACCCCAGGGA	CCCGTAGCCACAGACCAAAT	118
scaffold00009	AACGACCTGACACAAGCTCG	GTCAGGATCGATTTGGCTACCT	103
scaffold00009	AGCCAGTTAGCTAACCCTTGT	AGGGCTGTATGAGAGGCTGA	143
scaffold00009	ACAGGTCAGTTTCGTAAGGACT	AAACCGTGGAAGCATGCAAC	100
scaffold00009	GAGTGGTTCGGAGCTTCTCC	AACCCTTGAGCGTAATCCCG	218
scaffold00009	GCTAGGTTGGTTCATGGCCT	TAGCACCAACTCAGCAAGCA	285
scaffold00009	GGAGCTCAAAATCTGTGCCC	ACACATGGTTGCAACATTGTGT	183
scaffold00009	TTGCTCTCACCTTCCTTCGG	AGGTCCTTGCCGGAATCTTG	140
scaffold00009	ACGGTCGTGTTCACGTAGTC	AGTCATGCATGTGGTCGTGT	118
scaffold00009	GTTGATGGGCTGGACGAAGA	TACAACCAACTTTGCGCTGC	181
scaffold00009	AGCCACATCCCACCGAATTT	AGATGTCAAGATTGCCTTCCT	240
scaffold00009	GCTTCATAGGGGGTAAGTGTCA	GGAGTTGACACCCTCGCATT	115
scaffold00009	CATTTGTGGGCTTCTGACGG	TTGGCCGTCAGGAAATCGAA	141
scaffold00009	GCTATGCTGGCCAGACTGAT	ACCAGTATCCGTTAGAGAGGACA	142
scaffold00009	ACGACATTGGATTGAGCCGA	CCGTGAAGACACACCTTTGG	118
scaffold00009	ATGCGATGGTAACGGATGCA	GACTCTTTGACCTTTGGCCG	100
scaffold00009	CTCCCTGCTCTCTGTGTGTG	ACATTGAATTGGAGATGCCCCT	263
scaffold00009	AAGCAAGCACAAACAAGGGC	CCCGTGTTCATCAGCCTGAT	220
scaffold00009	GTTGTAAGGAGGGCCTGGAC	ATTCCCGTCTCAGGTACCCA	199
scaffold00009	GTCTGGAAGGGCAAGATCCC	CAGGCAGCAAAGCTTCATGG	284
scaffold00009	AAGGCCCTACTCGGAGTTCT	CCCATACTTCCCATGCCCTC	181
scaffold00009	CAACCAAGGGGAAATTGCCG	GCCTCAAGGAGTCAGTGCTT	135
scaffold00009	GACCTGCGAGTGAGTTTGGA	CCAGCTTAGCCGCTCTCTAC	103
scaffold00009	CTCCTAGGACGGCTCTCCTT	TCCAGAAGCTACATGCCACG	298
scaffold00009	CTCCTCCTCTCACAGCCTCT	TGCTAGCTCTCAATGTGCCT	252
scaffold00009	GGCTTTGCTTTGACATATTGCG	TGCATTTCACACATGCGTGA	256
scaffold00009	AGGGACACGAGAGCTTATGT	ATTGCTGAGTGGCAGGTCAA	253
scaffold00009	ATAGAGAGGGCAGGGTGGTT	AAGGCCCTCTCTCACTCCTT	125
scaffold00009	ACTCACGCAATTTCCAGGGT	GGCTTTGAGTGGACAGTGGA	266
scaffold00009	TGCCCAACCGATATCCCAAA	GCTAAATGCAGCGTGACAAGT	188
scaffold00009	AGGAAACATTTACCTCCTGCCA	TGGCATGGGAAGAGAAGGAA	274
scaffold00010	ACACCAGAACCAGCACTAGC	ATTGATGCAGCCCTGAAGCT	107
scaffold00010	GGTGGTCCGGAAGATGGTTT	CGGTAGGACGCTTGCAGTAA	257
scaffold00010	GTACTTTACCCACACGCCCA	CCCCATCGAGTTCACCCAAA	247
scaffold00010	GCACGTGAGAACGAGTTTGG	TCTCTTCCTCTCAGCCCCTC	189
scaffold00010	AGTGACACAGGCTTGTTGCT	CTTCTGAGACACGGGCTTGT	220
scaffold00010	AACTTGCGTACCGTTCCTGT	ATTGATGCAGCCCTGAAGCT	143
scaffold00010	GTCAAGTGAGAGGCGCGATA	ACACAACCACAACACGCAAC	274
scaffold00010	GCTTGCAACCTGTGTGTGTT	GCTGTTGAGTCATGTCCCCA	152
scaffold00010	GCTTGCAACCTGTGTGTGTT	GCTGTTGAGTCATGTCCCCA	152
scaffold00010	GATCCACAATCGTACGCCCA	ACCCTTAAGCATGGTCCTGC	180
scaffold00010	GCAAACCTAAGGGCCAATGC	GGTCACGAGTCTTTTTCCTGG	242
scaffold00010	GGAATCCGCCAACTACCCAA	ACTTGGTTTGCATGGATTGGC	274
scaffold00010	TCACATGCCCAATGGGTTGA	CCATAAAAGTGGAGGCCGGT	101
scaffold00010	GGAAAAGGGAAGGGGTGAGT	AAATCTGGCTCAAGGGCACA	272
scaffold00010	ACACCAGAACCAGCACTAGC	ATTGATGCAGCCCTGAAGCT	107
scaffold00010	CAGGGGTAAATAGAAGGGGGC	TCATGCATAGGCCTTTAGGTC	266
scaffold00010	TGGGTCTAAGACACACGGTC	AGCCTTTTGTGGTTTGCACA	110
scaffold00010	ATGGGAGCTAAGTGGACCCT	TTTGCCAAGTGAGAGTGCCT	185
scaffold00010	CCGTTGACCATAGTTTTCACCA	GCTATTCGCCCCCTTCTAGG	218
scaffold00010	ACACCAGAACCAGCACTAGC	ATTGATGCAGCCCTGAAGCT	107
scaffold00010	TTTGTCGACTGCGGTGATCA	CAAACACCCACCCCTTGACT	169
scaffold00010	CATGGGAGCCACAAACATGC	GCAGGTTGGTGTTTCAGGGA	152
scaffold00010	GGGCAAGACAAAACCTGAGC	GCGTCCAGTTGACATCATGC	218
scaffold00010	CCAACCAACGCTTTCCACTG	CAACGCAATCTGTACCGCAC	166
scaffold00010	TATCTGGCTTGGCATGGCAA	TCAAAGTGAATACCGCACCTGA	180
scaffold00010	AAGCTTGTGGTGGAGGTCAC	TCCAGAACCATGCCAAACTCA	240
scaffold00010	AGCGTGTAACAGAAGGTGCA	ACCCATGCAAAAGCCACCTA	201
scaffold00010	TAAACTCGTAGCGCATGCCT	TGTGAGCTAATCGTGCGTGT	190
scaffold00010	CCCGGATTGATTCCAACCCA	TTTTGGAGGTGTGGTTGGCT	157
scaffold00010	TCGAAGAGCTTGCTGGTGTG	TGTTGAGCAGACATGAGGCT	100
scaffold00010	TACTACTGTTGGGCCTCCGA	GACAACCTGAGTGAGCCACA	294
scaffold00010	TATGCCAGCCACCCTCAAAG	TGAGTGACGAATGGTGGGTG	112
scaffold00010	GTCCTTCGCCCAGGGTTTTA	CCTGGATACGTTGGAGCGAA	184
scaffold00010	AGGGGTAGAGTTTCGGGGTT	ATCCATTTCCCGCTCACTCG	152
scaffold00010	GGTGGTTCGTGCTGTTTTCC	CGCGACGAGAATCCTACGAA	297
scaffold00010	GCAGTCTTGCCATGACACTG	AGCATTAGCATAGTCCTCGTGG	290
scaffold00010	TGGGCGAATATGGGACTCAG	ACGGAACCTCAACTGGCATT	153
scaffold00010	TGTGTGTGTGTGTGTGTGTG	TCGCAATATCCACTTCATTGCT	231
scaffold00010	TGTGTGTGTGTGTGTGTGTG	TCGCAATATCCACTTCATTGCT	231
scaffold00010	CATGTGGGCTTGGGTACAGA	CCCACATGGCATGTTGGACA	171
scaffold00010	CATGTGGGCTTGGGTACAGA	CCCACATGGCATGTTGGACA	171
scaffold00010	GGAAAACCTTCTTCGAGGGGA	AGGACCAGCATGAGATCAGA	217
scaffold00010	GGCTTATTCCCTTTGTCCCCA	CACACACACACACACACATGT	229
scaffold00010	TAGGTCATACACGGCCATGC	TTGATGCTGTACACGGGCAT	134
scaffold00010	GTCATATGCTCGACCGCTCA	CATGCTTGTATGCAGACCCA	115
scaffold00010	GCTGAGTTTTGGCAGGGTTG	TCAGTTGATAGCATGTGGGGT	167
scaffold00010	CGTCGTGTGAGAGAGTGTGT	GCAACAGTTTGGAGCCCAAG	150
scaffold00010	GTATACAGCGGTGGTGGAGG	TCTCTTCAACCATGGCCGAC	112
scaffold00010	TCAGTTCAGCTTCCGCATGT	GTTGCCACGAGTACCCCTAC	147
scaffold00010	AGAAAAACGAACCGTGCACG	CATGCGCTGCCGTTATTTGA	112
scaffold00010	CCCGTTGGCCTTTGGAGATT	GGGAGGCGGAGGAATTGATT	188
scaffold00010	GTCGACGACAAGGGTAAGCA	ATGCCCCCTGTTAAGCTTCC	111
scaffold00010	ACACATTCCTAGCTTGGCGT	GATAGACTACCCCTGGGCCA	231
scaffold00010	CTTGTCGTCCAGGGAACTCC	GTTTGAGATCCCACAGGGCA	146
scaffold00010	CTTGTCGTCCAGGGAACTCC	GTTTGAGATCCCACAGGGCA	146
scaffold00010	AGCCTCGTCTTGAAAATCCT	GGTTCACTCAAACCCACAAGTG	207
scaffold00010	TGTTTGTGGGTAGCATCGCT	ATCACAACCCCCAACTAGCG	220
scaffold00010	AAGGATTCGATCAGGCGAGC	GGAACGGGAGGCACTGAAAT	189
scaffold00010	CACACATACCGCGATCCGTA	CGCGATGGGAATCCTACGAA	240
scaffold00010	CACACATACCGCGATCCGTA	CGCGATGGGAATCCTACGAA	240
scaffold00010	CACACATACCGCGATCCGTA	CGCGATGGGAATCCTACGAA	240
scaffold00010	CACCCGTCCATTCTCAGCTT	GGGCAATTGTAGACACCCCA	110
scaffold00010	CACCCGTCCATTCTCAGCTT	CCGAGGCGTAGGAACATCTC	255
scaffold00010	GGTGAAGACGGGCGACTTTA	TGCCTAACACCTTCCCATCG	108
scaffold00010	ATCTTTTGGGTCTACGGGCG	ACAAGAGAGGGCAGTACCAA	103
scaffold00010	ATGTGTGGGCAGTTGGTAGG	AGCAAGTTCCAGCCCAAGAA	123
scaffold00010	TCCCATGCAATGCCAGGATT	GGTGCACGATCACAGAAGGA	122
scaffold00010	ACGTTCCTCAGTCCTTTCGC	ACGGATGAACCAACCACGAA	192
scaffold00010	ACCCGAATCCACCACATCAC	GAAAGAAGCAAGGGTCACGC	290
scaffold00010	AGGCCCCTGGAAGTCTCTAG	TTTAATCCCACCTCCCGCAC	246
scaffold00010	CCGCTCTCATGGCTGTGTAT	TGCTTGGGGAGTAGGATTCTG	126
scaffold00010	CCGCTCTCATGGCTGTGTAT	TGCTTGGGGAGTAGGATTCTG	126
scaffold00010	AGGGTGCTGTAATTGGGTGA	ACTCGCTGTTCGCTCAAGAA	136
scaffold00010	AGGAAACCTCGTTTGGCCAA	TATGGTGGGCAGTTGGCTTT	136
scaffold00010	TCTTTTCGCTCAGGGCTTGT	AGGCCTATATTCCCAACCTA	279
scaffold00010	TGTTCGAACTTGCCCAGTCA	GGCACTCTTTGGCGTACAGA	105
scaffold00010	AGGAGAGCTTTGATTGTGCGA	GACCCCTTCTTGCAAGCCTA	142
scaffold00010	GGCCAATTAGTCCGCTCGTA	ACCCACTGCTTGTTTGAAGGA	215
scaffold00010	AAATAGGCTGACCACACGGG	GCCCGTGTGTCTAATCCCAA	155
scaffold00010	ACAGCCTTTACCCTATGGCC	AGTTCCGAAAACTTTGCGGC	201
scaffold00010	TGCTCAAGGCTTCAAGCTGA	GCATTGAACGCAAGGGCTTT	140
scaffold00010	CTGATGTGCAACAAACCGGA	AGGGAGATCAGTTCCATCCCT	220
scaffold00010	TCGCAAAACACCAATGGCTG	ACGTCCCAAAAAGGCAACAA	168
scaffold00010	TTGTTGGTGGCAGTGTGAGT	TCCTCCCAGGTTGGCATCTA	100
scaffold00010	ATCAGCGGCTGCACTAGTTT	GGAGGTTGGGATTCCATGCA	277
scaffold00010	GAACCAATCCTCCCATGGGG	TCAATCAAACATTGTCGCGT	274
scaffold00010	TCTTCAGCAACACCATTCAA	ACAGTTGCACCACTAGCACA	202
scaffold00010	ACAGAGAGGTGGCAGAGAGA	CGATCATTGGATGCACGTGG	247
scaffold00010	CCGTCTTGGCCTTGCTCTTA	AGTGGCAGGCTCTTCAAGTT	192
scaffold00010	TTGAAGAGCCTGCCACTTGG	CGCTATGCATTCTCCGGTCA	188
scaffold00010	GGTTTCTGAAACACGGACCG	TTACCCCAGATTTGACCGCC	268
scaffold00010	GCTGTACTTGTGCTCTTGCC	AGCATTGAAGAATGGCCCCA	130
scaffold00010	TGTGGCATCATCACTGGCAT	GTGCCTCAGGACCATTGTGA	138
scaffold00010	TGGTCAGCTTACAGGCGAAG	TCCATTCCCATCCCAGGTCT	177
scaffold00010	CACACACACACACACACACA	GACAGGCAGATGTCCCTCAT	172
scaffold00010	CCGAGGCCAAGGTATGTGTT	CTTCTCCGTCAGCCTCGATC	170
scaffold00010	ATAAGTCTGTGGTGCCCTGC	CATGCACACCTCTTCCCTGT	217
scaffold00010	TGCCTCATCCTTGACTGCAG	CCCTGATGACAGAGGTTGGC	147
scaffold00010	TTCCTTCTCCTGCATGCCTG	CTACGGCTTCTTCATTGCGC	218
scaffold00010	CGACAAACGTTTCCACACCC	ATTCAGCACAGCAGGGGTAC	112
scaffold00010	TTGACAACAAGGCGTTAGGGT	ACCGTGCATTCGATAGCACA	100
scaffold00010	TTGGTTAGTGGTGTGCTCCC	ACATCTGTGTGGCTAAGGCA	300
scaffold00010	AAAGGGTCAGATGCTGTGGG	TCTCCACACGCCCCAATAAC	248
scaffold00010	TCCTGTCAAGCATCACGCAT	CTGGAAGAGGTTGGTCGGTC	117
scaffold00010	GGTTCGCTGGTTCTCCACAT	GAACCTACTGCGTGTGGACA	272
scaffold00010	TGTCCACACGCAGTAGGTTC	AAACCTCCCATCGCTTACCG	125
scaffold00010	AGGGTCGGTTTGATGGGTTC	GGTAGGGCAAGCAAGCTACA	290
scaffold00010	TAATGCTGCCCACGTTCAGT	TTCGTACCGACCTCTTCCCT	196
scaffold00010	AGTCATGAAGCTCAGGCGAC	GGGGAGATGGGGTTTGTGTT	234
scaffold00010	ACGGCCCAAGGAAGATGAAG	TGAGTGGGTCAAACATGGCA	161
scaffold00010	AACGATTTGGCCAGTCTCGT	CTACAGGCAAGGACCAGGTG	215
scaffold00010	TGACGACCAAATCTGACAGTCT	TGGTAATGGTGGTCGTCGTG	268
scaffold00010	AAAGAGAAGGCCAGCGTCAA	ACAAACGGTTGCAGATGGGA	158
scaffold00010	TACTGGAACCGGTTTTCCCC	TGTTTGGCGTTTTCCGATCG	220
scaffold00010	GGCCAACACCTGCATGTTTT	GCAAGAAAATGCGGTGCTGT	238
scaffold00010	GTCACAGCCTCTGTTGTCGA	CCTCCTCCTCCTCCACATCA	200
scaffold00010	GTCACAGCCTCTGTTGTCGA	CCTCCTCCTCCTCCACATCA	200
scaffold00010	ACTTTGAGTGCGTCTGTGCA	GGTGCCCAGGACTAAACCTC	110
scaffold00010	TTGAGTGAATGGGGCTGGTC	ATAAACAAAGTGCAGCCCGC	220
scaffold00010	GAGGGTTGGTTGCAGAGTGA	GGCACTATTTTTGCTGGAGTCC	240
scaffold00010	GAGAGAGAGAGTGCAAGGGC	AACACCAAGCTGTAAGGCGT	227
scaffold00010	ACACTTCTGGTAAGGCAGAAGT	AGGGAGTCTGACTCGAGTCC	128
scaffold00010	TTAAGTTTGCAGTGCGCCAC	ACACACCAGCTGCTTGATGA	100
scaffold00010	CAAGCCCTCTAGTATGGCCG	TGTGTGTGGAAGAGGGGAGA	178
scaffold00010	CGATCCCGAGCTTGACGAAT	CGAGAGATTGCGGTTCCACT	267
scaffold00010	TGCGCGTTACCTCTTTCTGT	AAAGAGAGCGTGCGTGTGTA	207
scaffold00010	TGCGCGTTACCTCTTTCTGT	AAAGAGAGCGTGCGTGTGTA	207
scaffold00010	AAGACCAGGCAATTCCCTCG	GCTGACCTGCAGTTCCTGAA	235
scaffold00010	GGCTACAATGAGGTAGGAGCC	TTCGGTGGTGATTACAGCCA	191
scaffold00010	TCACACACAGGGCATACAGC	TAACGCCACCTCCGAGACTA	124
scaffold00010	TCCTTTTTCCTCTCTCTCTCTCTCT	TCCTACACCCAGACTGTCCG	100
scaffold00010	CATTGTGGACACCCCGGTAA	CTTCAGGCATAACCCGTCGT	199
scaffold00010	GGCAGGCAGGCACTAATGTA	GGGTTTGGGGTTGGATGTCT	212
scaffold00010	TTCCCTGTCTCTGTGGACCA	GTTATGGGGGCTGTAGGCAG	239
scaffold00010	TTCCCTGTCTCTGTGGACCA	GTTATGGGGGCTGTAGGCAG	239
scaffold00010	GGGTGTTGTTCCGCGTAAAG	GGTGGATCCTGCCAGAACAA	293
scaffold00010	AAGCATGGACACTGGTGGTT	TTCTGCAAAATGGCCACTGC	180
scaffold00010	CTATCATGCAGCAGCGATGC	GCTGCTACCCCTCATGAAGG	255
scaffold00010	GTGTGTGTGTGTGTGTGTGG	AGGCAGAGTGAGGGGAAAGA	263
scaffold00010	TCTTTCCCCTCACTCTGCCT	CCCAACCGAGATCGATCGAG	204
scaffold00010	CGGATGCCCTCTCCAATCAC	ACTAGGTTGGCATGATGGGC	254
scaffold00010	GCCCATCATGCCAACCTAGT	TGTTGTTGCTCAAGCTTCCTG	300
scaffold00011	CGACGATTACGGAGGTCCTG	GGAGTGTCCCAGGTTTCAGG	166
scaffold00011	CCTTGAACCGGCTCCTCATT	AGATGAATCGTCCGACGCTG	224
scaffold00011	GCACTCCCTCAGCATACCTC	CTGTTCTCCCCGACAGCAAT	190
scaffold00011	TCACTTTGAACCAGGCACCA	GGTGAATGGCAGGCTGTACT	155
scaffold00011	ATACCGCTGCCTTCCATGAG	TAGCGGAGACTTCCCCGATT	210
scaffold00011	CACACACACCCGCCAAATTT	CTGTCTGCTGTTCTGGTCGT	213
scaffold00011	CACACACACCCGCCAAATTT	CTGTCTGCTGTTCTGGTCGT	213
scaffold00011	CCCCACCCATTAATGAGAGAGT	GGTGACAGTTGTCTCTGCCT	103
scaffold00011	CCGCAACTAGTGTTTGGCTG	AACCTGTGAGCTTGATCCCG	192
scaffold00011	TGATGGGTTGCTGGCTTAGG	CTTTTGCTCTCGCTCCTCCA	193
scaffold00011	TCCGCAGCTCTCAAAACTGT	TTGTCTCCCGATGTTGCCAA	218
scaffold00011	TGAGCCGAGTTTGCTTGAGT	GCACGTGGGAAATGGGTAAAG	300
scaffold00011	GGGGGAGGACCTTGAATGTG	TCACCTTCTGCCAGTCGAAC	100
scaffold00011	CGAGGAAGGTGGACAGCAAT	TGTTGTGGTTCCGTTTGGGA	159
scaffold00011	CAACACACAGGGATCCGGAA	CACCTTCTCCCAGTCGAACC	191
scaffold00011	CGAGGAAGGTGGACAGCAAT	TGTTGTGGTTCCGTTTGGGA	159
scaffold00011	CAACACACAGGGATCCGGAA	CACCTTCTCCCAGTCGAACC	191
scaffold00011	CGAGGAAGGTGGACAGCAAT	TGTTGTGGTTCCGTTTGGGA	159
scaffold00011	ACCACGACCGCTTTAACCTT	TCACCATCGCCAACAACGTA	235
scaffold00011	CAGTCACCCGCCCATAGATC	AGATGGGCCCCACATGAAAG	187
scaffold00011	GCCTTGCCCACTCCAATTTG	CACAAAGGCATCACATTCCCC	100
scaffold00011	TCACCCACTTCTTGTTGCAA	AACCAGAAAGCATGGGAGGG	226
scaffold00011	CGGGTGAGAGAAGGTGAGTC	GGTGAGGTGGGAACTGGATG	203
scaffold00011	TGAGTCGTTTAGCGGTCCAC	TCAAACGGCAACAGCTTTCG	201
scaffold00011	TGCTAGAGTTGCCCCACAAA	TACCAGAGTGGCACTGACAC	173
scaffold00011	TCCTTTCGTGGACTGCACTC	GCACTAAACTCCCGAACCCA	289
scaffold00011	ACTGCCATTTGAACCCCACT	GTGAGGACCGACAGAAGCAA	277
scaffold00011	CCGTCTGCTCATTCGCATTG	TGGGTCAAAGCTGTCGAGTC	185
scaffold00011	TGAAGCCTGTGTGTCTGTCT	TGGGATCCCCTCACTCATGT	132
scaffold00011	GGTGCCGCAGTTGTTTTCAT	AGTGAACAACCCTCGAGCTG	130
scaffold00011	ACAAATCTCCAGCTCGAGGC	GGTTGCGCGTGAGATTCATC	116
scaffold00011	TCCATTGGCACCTGCGTATT	TGCCCCAAGTTCATCCAGTT	188
scaffold00011	TCAAGGTTGCCAAATTAGCCAC	ACAAACCCAACTCTCAAACTCG	264
scaffold00011	AGAACTCTGGCCGTCAACTG	GCAAAAGGAGCGAATCGTGG	117
scaffold00011	TATGGGCAGACATACCGGGA	CTAGCCTGATGGGTTAGCCG	277
scaffold00011	AGATGATGACTTCGGCTGGC	TTGCCCAATCCACCTGGTTT	208
scaffold00011	TTGCTTTGGCGAGTGAAAGC	TTGTGAGGGTAACGACGACG	290
scaffold00011	AGCCACTAACGCCGTTGTTA	TTGTGAGACCCGAACGTGAG	126
scaffold00011	CTCAGGACGCATTTGCTTGG	TTTGCACTCTGAAAAGCGGC	128
scaffold00011	AGCAAGGGCAGATGAACACA	GTCACTCACTTGGCCTGTGT	206
scaffold00011	CCCAGATCCAAAAATTCATTGGCT	AGCTGAACGGAAGAGCAGAA	255
scaffold00011	TTAGGAGGTGGAAGCGAGGA	GCCTTTTAGTTCCTCGAGTGC	150
scaffold00011	CAGCCCACACGTCTTCTTCT	TTTCAGGGACAAGCCAGCAA	110
scaffold00011	CGGTTCGATCCAAGGTAGGT	GGCAAGTGACCAAATCCATTCC	131
scaffold00011	CAGGGCTTTGTTTGGTCGTG	AGGTCACCAAAACCGGTTCT	105
scaffold00011	ACTGACCAGCCTTCCCAAAC	AGGCCAGATGAGTGTACCAA	244
scaffold00011	CTTGGATGGGGCCAGAAAGT	AGGAGTTCAACAAGGCGAGG	296
scaffold00011	TTGGAGGGGGATTCTGCAAG	TCTACACACAGGGCAACTCC	105
scaffold00011	AAGGGTCGCCACTTTTAGGG	ACTGGTGTGCGATCTGGAAG	208
scaffold00011	TAACCAGACTCTCCGCTGGA	GCTGGGAAAGGTGGACGTAA	252
scaffold00011	GCACAGACGACGATTCATGC	GGACTGAGTTGAGGTGGGTG	283
scaffold00011	CTTAGAGGGTGGGACTTGCC	GTGGCGGCGAATTATGGTTT	270
scaffold00011	ATGCGACTCCAGTTGAAGCA	CTGGAATCCAGCTGCTCGAA	145
scaffold00011	TGCACCTGCCTATGCTTGTT	ACACAGAGGAGCCCATTCAA	179
scaffold00011	ATAATGCCGACGTGGGTGAT	ATTGGCATCACCTACGTCGG	162
scaffold00011	AATGGTTGGACCCTTCTGGC	TTGCACCAGCTCTGTTCCTT	212
scaffold00011	CCTGATCTCGTTGGTGTGCT	CGGTGGACGTGACTGTGTTA	161
scaffold00011	TCATGGGGTGACTGCATGTC	AGCGTTTCTGGTTGCCTCTT	185
scaffold00011	CATCACAAGCAGGGAAGTTCC	CAGGAAGGGTTCGTGCTAGT	148
scaffold00011	CACGCGTGGACGGTATCATA	CGATCCTAGGCAACGCTGAT	250
scaffold00011	TATTCGGGCACTAATCGGCC	AAAGACTGCGGAGATGGTGG	161
scaffold00011	CACAGGAGGAGGAGTTGCAG	ATTTGCACCCGAAAAGCACC	200
scaffold00011	GTGTGGGGTCCAATTTGCAC	CAGTGGCACCGTCAGTTTTG	100
scaffold00011	GACCAAAAGGGGTGTGGCTA	AAGAGAGTTGCTGGGATGGC	162
scaffold00011	CACGCCTCCACGTTTTTGTC	TTTTCTGTGACGAAGGCGGA	281
scaffold00011	ACGAAATGATGGCCGTGAGT	AAGAGCTTCCACCTGTTCCG	110
scaffold00011	GTTGGGGAAGAAGACCTGCA	CTGTCAGGCCACTGCATACA	129
scaffold00011	TGCTTTGCTGACTAAGGCCA	TCGGTCACCTCCCTTACTGT	107
scaffold00011	CGCCTGGGCATACTTTCTCA	AAAGCATGCCGGGTATGACA	100
scaffold00011	TGTTTTTGCAAGAGGGCAGC	CGGTCTGGAGTTGTGTGGTT	146
scaffold00011	TGAGCTCAAAGGCAAAGGCT	CCCAAGTTCCGAATCCCCAA	222
scaffold00011	TGAGGGAGGACGTGAAGCTA	ACGCCCTGAACCTAAACCTG	155
scaffold00011	TGCAACGAAGAAATGGCGTG	ACGGTCATTTCCATCCGCAT	293
scaffold00011	AAAAGGGTGTCGCGAAAAGC	TTGCTGCAGCTGAACTCGTA	172
scaffold00011	AGACTCGCCCTTTGCATTGA	ACGGGCTGTCACTGTGTAAG	272
scaffold00011	GAACGTTCAGGAAACACCGC	CAGCACCCTTATCTGCGCTA	122
scaffold00011	CTGCCAGCAATACCAGGTCA	AACCGTGGAAGGTGGGTTTT	161
scaffold00011	TGTGCGCTTGACATTGATGC	ATCCAGCACCGTTCGTCATT	256
scaffold00011	CTCTGGTGCAATTCGTGTGC	TTTCCTGGGTTACTTGCGCA	248
scaffold00011	TGGCCGGAGCTATAGTGAGT	GTTCTCTTGCGACGACTCCA	109
scaffold00011	CGTCCATGTCAGTAGTCACGT	CTTGAACGCTGACGAGATGC	150
scaffold00011	GACGTGATTGCTGACCTGGA	CTGACGTGGCATCCAGTCAT	260
scaffold00011	GTTCAGAACTGAGCGGGACA	CTAGTCTCGACAGTGTGCCC	170
scaffold00011	TCTGCACCCAACCTCACTTC	GGCAGTTTGGGCATTATGCT	150
scaffold00011	CCCCAGCCAATGACTCCAAT	CCACGACGAGGTTCTCTCAC	243
scaffold00011	TGATGGAGCGAAAACCTCCC	TTGGGCAATGAGAACGGTGT	152
scaffold00011	TGAAAGGAACCCCAGTTGGC	TGTCTCCTCAAGGAAAGCCA	101
scaffold00011	GCAAGGGGCAAATTTCTGGG	AAGAGCCAGAGACCAACTGC	149
scaffold00011	TCGTCGTTTCCTGCAATCCA	TCCTCAGTTTGTTCCTCCGC	138
scaffold00011	TGAAATTTCTCACCCGGCGA	CACCACCACCACGAAGCTAA	176
scaffold00011	ACAGCAAACCCAACTGTCCT	GCAAAGCTGAACAGAAGGTCC	264
scaffold00011	CTTGCCCAGAGCTTACCACA	CCATTGGCTGATTGGGAGGT	120
scaffold00011	TGAGCGTGAAAAGACTGGCT	TGGGTTTGCACAAGTCACCT	116
scaffold00011	ATGGATTTGGGCGTGTGCTA	CTGAGAGAGTGCATGCGTGA	162
scaffold00011	GCCAATCGATCTCCCGCTTA	GCTGGTCCATGTGGCCTTAT	285
scaffold00011	AAGTGGACTCGCCTCTTTCG	CGCACTATCCACTTGAGGACA	124
scaffold00011	TACTGTGGGACGTACGACCT	GGTTGCTGATTGTGGCTTGG	156
scaffold00011	ATTTGGGAAGTACGCTGGGC	GATCTTGGAAGGGGGTGGTG	110
scaffold00011	CCGGCTCCATCTTTGGTACA	GCTTCCATGAGTTTCTGGCC	186
scaffold00011	GAAGGAGTGGCAGCTCTTGT	GGAGCTCTTGACTGAGTTGACA	111
scaffold00011	AGTCAAACTGTGGCTGGGAA	GTGTGTGTGTGTGTGTGTGT	300
scaffold00011	GGCGGCGAGTCCTACAATAA	CCTCACTGGCAGGCTGTTAA	181
scaffold00011	CCGAGCCCCTAGGAAGTTTC	CGCCCGCAAACCAAACAATA	278
scaffold00011	CCGAGCCCCTAGGAAGTTTC	CGCCCGCAAACCAAACAATA	278
scaffold00011	TGTTTGGTCGTGATAGCCACT	AGCTCTAAGGCAAAATTTGGA	142
scaffold00011	TGTTTGGTCGTGATAGCCACT	AGCTCTAAGGCAAAATTTGGA	142
scaffold00011	CTACCCAACCAACCGTCTCC	GCGGGGAAAAGAAACAGTCG	231
scaffold00011	CTACCCAACCAACCGTCTCC	GCGGGGAAAAGAAACAGTCG	231
scaffold00011	CTACCCAACCAACCGTCTCC	GCGGGGAAAAGAAACAGTCG	231
scaffold00011	TCTCACTCGACTGGTGGTCT	TTCAAGAAAGGCAGCGGCTA	289
scaffold00011	GCTGCCACTCCATACAACCT	AAGTATCCTACAGCAGCGGC	149
scaffold00011	GGAGATTACACTTCACTCGGCA	AGCACAAGGAAAAATGCCACA	100
scaffold00011	TACACACACACACACACCCC	ACGTGCATCCTCTACACACA	214
scaffold00011	ACACGCACCAACAATCATGC	CGGATGCCAGATACCGTGAA	179
scaffold00011	GGAGATTACACTTCACTCGGCA	AGCACAAGGAAAAATGCCACA	101
scaffold00011	TGTTGAGTGTGCCATAACGGA	TCAACTGAACCCAAGTGACCT	144
scaffold00011	GTTGGCTGCGATGGTGATTC	ATATCTGGTGGCGCGTATGG	216
scaffold00011	AATCCCTGGACTGCAACTGG	TCCCATCTTCCAGAGCTCGA	170
scaffold00011	TGCTTCCAAATACCCGGTCC	CCGTGGCAAACTTGGTAAGC	153
scaffold00011	TGAGCTCCTCCATGGACAGA	CATGCCCACTGGAAGGTTCT	234
scaffold00011	GCTCAAGCCGGTGCCTATAT	TTCTCAGGGATATCGCGCAC	220
scaffold00011	CTCCTCGTGCAACCATCACT	CCATGGTTGTGGGTTAGGCA	238
scaffold00011	AAAGCTAGAGCAACCAGGGC	TTGCCTGGTTTCACTGGGAA	250
scaffold00011	AGCCCTTACAAGCAGCAGTA	CAATGCCCTCGTCCCATTTG	241
scaffold00011	TGACTTGTTCGATCTCAACTCA	ATGTGTGTGTGTGTGTACGT	230
scaffold00011	CGTTCCATCCTCTCCTTGCC	CTGCCTTCCATGAACCCACT	255
scaffold00011	TCTCCATCTTCTTCTCCCGC	GTCTCTGGCAGCTCATCCTG	173
scaffold00011	TCTCCATCTTCTTCTCCCGC	GTCTCTGGCAGCTCATCCTG	173
scaffold00011	AGCTTTCGCCTGTGCTTACT	GGAGGAGGAGGAGGGAAAGT	183
scaffold00011	CTTACCTGATCGTGGTCCCG	AGGAGGGGGATTTGGAGGAA	267
scaffold00011	CCCTTGATCCCCGGTAGAGA	AAAGGAGAGTCCCAGCATGC	186
scaffold00011	TGATGTTGGAGGATGGGCTG	AAAATAAGGCTGCTGCGAGC	167
scaffold00011	TGGTGTCACTTGCTTTCCGT	ACTTGTTTTAGCTCTGGGCCA	111
scaffold00011	AATTCTCCTCCCCCTCCTCC	GGAGGAGGAGGAGGGAAAGT	122
scaffold00011	TTTTGGACAAGGTGAGCCGT	CTCCATGAACCCACATCCCA	208
scaffold00011	TCTCCTTCTTCTTCTCCCGC	CTGCAACAGCAATGGTTCCC	105
scaffold00011	AAGCTTGGGTGTCACTTGCT	ACTTGTTTTAGCTCTGGGCCA	117
scaffold00011	TCCGGCATGGATTCACCTTT	AACCCCCAGCTTTCACTGTT	293
scaffold00011	GATCCCGTCGAATGGTAGGT	CATTAAACACACGGGCTGGC	111
scaffold00011	GAGGGGAGTGAGGAGGAAGA	CATCCTCAAACTCAGGCCCC	133
scaffold00011	AGGTGATGGCAATTGCAGGA	GGTCCACATCTTCAGCACCA	147
scaffold00011	GGTTGCACAGGTCATCCCTT	TGCAGCACGACATCCTGATT	233
scaffold00011	ACACCTGCTCAATCTGCTCC	TTCACCAGGTGCTGAACTCC	135
scaffold00011	ACCAATCCCACCAGCAACAA	GCACAGACACACACACACAC	249
scaffold00011	GCGCCCGTCTCATTGATTTT	TTCTGCAAGTGAGCTTACGC	160
scaffold00011	AGTGGGAGTTGGCGAGAAAG	CCTCTCGCCGCCATTTCTAT	116
scaffold00011	TACAAAAAGGGTGGTCGCCA	TGGCATGATCCATTCCTGCA	130
scaffold00011	TGTGTGGCTGCTGAGAAACA	TCCTACTGTTTCCCAGCAGC	265
scaffold00011	CGACCCCGTTAGTAGCTCTG	TGCCTTCACAAGCTGGAACA	171
scaffold00011	GGCGGGTATTGTTGGCTTTG	AGAGAGAGAGAGAGCACTGCA	200
scaffold00011	CACTGGGCATTTGACAACCG	GGCTGATGGGCTTGTGGTTA	221
scaffold00011	ACGAAACGAGCCCAAACATG	CACAACATTGGTGGCAGTGG	157
scaffold00011	CCGCCTGGAAAATGCACAAA	TAGTCAGCAGCAGGGGTACT	241
scaffold00011	GGCTTAAGCTTGGTGTTTCCA	ACAGGGCTGCTTGTGTACAA	119
scaffold00012	TGGGCCCATTGTACAGAACC	GAGTACCCCTGCTGCTGAAA	204
scaffold00012	TGGATCGAGGCTGATGGAGA	GGTTCTGTACAATGGGCCCA	159
scaffold00012	TGGCCAAGTCACCAACCAAT	ACCTTGCACACAGAGCAGTT	207
scaffold00012	GGGAATTTTGGAGGCTCCCA	GAGCACCGGTTCAATCAGGA	157
scaffold00012	ACACACACTCATGCCCCAAT	TCAGGTGGATCAGGGGGAAT	288
scaffold00012	ATGCTGGGAAAATGCGAGGA	ATTTTTCCTTGTGCACGCCC	256
scaffold00012	TGAATTGCCGTCTGAGCCAA	TCCAGTAGCTTGCACGACAG	105
scaffold00012	CTGTCGTGCAAGCTACTGGA	GAGCAGGACAAGACACACGA	193
scaffold00012	AAAGATGGGCCAGCGACAAT	ACCAGTTCCAGTCCAACGAC	140
scaffold00012	CGATGGCCAGATTTGGTAGC	AGTGATGGTGGTTGCCGTTA	242
scaffold00012	TATTGTTCCATCTCGCGGCA	GCAAAAACTTGGATGCCGGT	145
scaffold00012	GCAATCAGGCCAGACCATCA	ACAGTCGTCACTAAAAAGTAAACCA	155
scaffold00012	TGCTAGTGCCAGGGAAATGG	TCTCTTCGTGTCACCACAGC	177
scaffold00012	TGCTAGTGCCAGGGAAATGG	TCTCTTCGTGTCACCACAGC	177
scaffold00012	TCAAAACACACACACACACA	GGGGAAGTTAAGTTGAAGCACA	102
scaffold00012	TGCCATAACTCCGTATGTGA	ACCTTAGAGAACTCGAGAGCAC	159
scaffold00012	TCTCTCTCTCTGCCTGGCAT	CCACACATCCACAAGTCCCA	287
scaffold00012	ACAAGAGGGCAAAGGCAATG	GCCATATGGGTGGTGGACAT	286
scaffold00012	GCAGCTGGGGGATCTCTTTT	TCACCGTACACATGACCGTG	181
scaffold00012	ACAGGGGAAGGAGGAGGATC	GCGTATCTCAGCAATGCACC	129
scaffold00012	CCCCCAGTTGCTTCGACATA	ACATAGAGGTGAACAAGCGT	289
scaffold00012	TTGCAAAGGAAATGGAGGCA	GATGGATCCAAAGCCCTCCA	101
scaffold00012	GGGGGAGGAAAAAGCCGTAA	ACCATAGAGCTTGCAAGGCA	173
scaffold00012	TGGGTGGCACTTCAGGTTTT	TTAACCAGCTCGAGCACGTT	201
scaffold00012	GCCCATTTGTTGCCGAGTTT	GGGCTAACCATTTGAGGCCT	100
scaffold00012	TCAACCCGGAGTTCTTCTGC	TTGAAGAAGGGGCCATGGAC	106
[truncated: 45,647 more rows]
